# Supplementary material for: Physical basis for the determination of lumen shape in a simple epithelium
Source: Nat Commun. 2021 Sep 23;12:5608. doi: 10.1038/s41467-021-25050-3 (PMC8460836; doi:10.1038/s41467-021-25050-3)
Supplement: Supplementary file 6 — Source Data [file 41467_2021_25050_MOESM6_ESM.zip]

Archive with 16 entries (15 files):
- Source Data/
- __MACOSX/._Source Data
- Source Data/lumen_manuscript_figure1_SF1.xlsx
- __MACOSX/Source Data/._lumen_manuscript_figure1_SF1.xlsx
- Source Data/lumen_manuscript_figure5_SF5.xlsx
- __MACOSX/Source Data/._lumen_manuscript_figure5_SF5.xlsx
- Source Data/lumen_manuscript_figure2_SF2.xlsx
- __MACOSX/Source Data/._lumen_manuscript_figure2_SF2.xlsx
- Source Data/~$lumen_manuscript_figure5_SF5.xlsx
- __MACOSX/Source Data/._~$lumen_manuscript_figure5_SF5.xlsx
- Source Data/lumen_manuscript_figure3_SF3.xlsx
- __MACOSX/Source Data/._lumen_manuscript_figure3_SF3.xlsx
- Source Data/lumen_manuscript_figure4_SF4.xlsx
- __MACOSX/Source Data/._lumen_manuscript_figure4_SF4.xlsx
- Source Data/lumen_manuscript_figure6.xlsx
- __MACOSX/Source Data/._lumen_manuscript_figure6.xlsx
