# Supplementary material for: Physical basis for the determination of lumen shape in a simple epithelium
Source: Nat Commun. 2021 Sep 23;12:5608. doi: 10.1038/s41467-021-25050-3 (PMC8460836; doi:10.1038/s41467-021-25050-3)
Supplement: Supplementary file 6 — Source Data [file 41467_2021_25050_MOESM6_ESM.zip › Source Data/lumen_manuscript_figure1_SF1.xlsx]

## Sheet: contents
sheet name	plot
lumen_shape	Figure 1g
	Figure 1h
	Figure 1i
	Figure 1j
	Supp Fig 1c

## Sheet: lumen_shape
filename	cell_num	vol_lumen	spher_lumen	SA_lumen	r_lumen_v	cell_num_range	SA_per_cell	spher_cyst	frac_neg_lumen	frac_neg_cyst
160623_03	4	565.753	0.664667	497.696	5.13073	<=4	124.424	0.681903	0.152361	0
171215_02_DMSO	11	1268.58	0.613037	924.433	6.71547	>8	84.0394	0.746763	0.355631	0.109919
171215_03_drugs	9	343.808	0.315737	751.686	4.34586	>8	83.5206	0.733657	0.390179	0.17054
180201_01_DMSO	8	636.569	0.329111	1087.36	5.33645	5-8	135.919	0.75269	0.456477	0.0842779
180201_01_latA	8	590.951	0.465193	732.069	5.2058	5-8	91.5086	0.740806	0.380173	0.195464
180201_03	8	617.036	0.308724	1135.33	5.2813	5-8	141.916	0.698405	0.441782	0.082021
180202_01_drugs	11	3464.31	0.691491	1601.19	9.38662	>8	145.562	0.615354	0.264795	0.175632
180202_02_DMSO	11	3040.58	0.6826	1486.92	8.98716	>8	135.175	0.728809	0.242071	0.129016
180202_03_drugs	8	1040	0.276249	1796.96	6.28514	5-8	224.621	0.747982	0.480607	0.180285
180205_03_latA	8	513.899	0.47774	649.448	4.96893	5-8	81.1811	0.722253	0.344794	0.220416
180208_02_DMSO	8	458.772	0.530647	542.097	4.7845	5-8	67.7621	0.736048	0.332678	0.0321457
180208_03_drugs	8	675.349	0.496245	750.135	5.44268	5-8	93.7669	0.738545	0.22318	0.154064
180208_04_DMSO	7	104.542	0.404736	265.159	2.92236	5-8	37.8798	0.72259	0.422764	0.202296
180208_05_drugs	8	382.62	0.482065	528.717	4.5036	5-8	66.0897	0.741261	0.41298	0.113695
180208_06_drugs	3	263.72	0.553506	359.299	3.97818	<=4	119.766	0.749295	0.181027	0.0378882
180220_01_drugs	11	1354.41	0.666353	888.41	6.86363	>8	80.7645	0.761156	0.165115	0.064899
180220_02_drugs	8	298.619	0.439905	491.139	4.14645	5-8	61.3924	0.745277	0.380291	0.076535
180220_03_DMSO	7	431.61	0.437517	631.273	4.68814	5-8	90.1818	0.76227	0.36448	0.0346389
180920_01	8	592.516	0.696955	489.493	5.21039	5-8	61.1866	0.686488	0.136875	0.129484
180920_02	7	358.461	0.65875	370.446	4.40675	5-8	52.9209	0.74017	0.285219	0.0864555
180920_03	8	524.282	0.414654	758.301	5.00217	5-8	94.7876	0.738582	0.41948	0.172489
180920_04	8	289.005	0.484333	436.46	4.10146	5-8	54.5574	0.719717	0.270963	0.183148
180920_05	2	369.661	0.523835	475.508	4.45217	<=4	237.754	0.747614	0.240238	0.0886581
180920_06	8	307.882	0.665327	331.415	4.18889	5-8	41.4269	0.699223	0.187791	0.113649
180920_07	7	781.262	0.590427	694.783	5.71351	5-8	99.2547	0.727293	0.161871	0.105149
180920_08	8	382.161	0.36157	704.35	4.5018	5-8	88.0437	0.674811	0.392735	0.207045
180920_09	8	387.362	0.378919	678.186	4.52213	5-8	84.7732	0.722304	0.469349	0.17508
190107_01	4	360.426	0.33728	726.17	4.41478	<=4	181.543	0.715354	0.424287	0.0259865
190107_04_drugs	2	95.7387	0.673299	150.315	2.83792	<=4	75.1573	0.72716	0.13262	0.113575
190107_06_DMSO	2	144.337	0.306451	434.219	3.25409	<=4	217.109	0.709897	0.338051	0.051462
190107_09_drugs	2	125.608	0.32959	368.006	3.10677	<=4	184.003	0.70552	0.28719	0.191684
190110_06_drugs	11	6715.13	0.712243	2416.72	11.7037	>8	219.701	0.749766	0.180251	0.0405461
190110_07_DMSO	11	7467.68	0.68405	2700.97	12.1255	>8	245.543	0.736604	0.431513	0.260175
190111_01	2	140.184	0.518303	251.787	3.22258	<=4	125.893	0.731544	0.318254	0.109627
190130_01	4	322.493	0.429491	529.514	4.25413	<=4	132.379	0.696512	0.427843	0.042237
