# Supplementary material for: Physical basis for the determination of lumen shape in a simple epithelium
Source: Nat Commun. 2021 Sep 23;12:5608. doi: 10.1038/s41467-021-25050-3 (PMC8460836; doi:10.1038/s41467-021-25050-3)
Supplement: Supplementary file 6 — Source Data [file 41467_2021_25050_MOESM6_ESM.zip › Source Data/lumen_manuscript_figure5_SF5.xlsx]

## Sheet: 20210601_all_vertex_model_simul
	n_cells	l_a	l_l	l_b	P	k	lumen_area	lumen_perimeter	cyst_area	cyst_perimeter	lumen_solidity	lumen_effective_radius
0	7	0.1	0	0	1.5	1	1.14584	4.50701	8.18911	7.08405	0.83034	0.603932
1	8	0.1	0	0	1.5	1	1.93181	5.62526	9.92441	9.45036	0.86934	0.784165
2	3	0.1	0	0	1.5	1	0.00126047	0.39469	3.04043	1.92354	0.200926	0.0200305
3	3	0.1	0	0	1.5	1	0.0127704	1.24205	3.01273	1.93493	0.200257	0.0637568
4	5	0.1	0	0	1.5	1	0.286616	2.63306	5.31089	4.32184	0.684717	0.302048
5	6	0.1	0	0	1.5	1	0.605477	3.48825	6.59206	5.29202	0.770081	0.439009
6	3	0.1	0	0	1.5	1	0.0120385	1.20393	3.05525	2.01873	0.200798	0.0619031
7	3	0.1	0	0	1.5	1	0.00797359	1.02313	2.97837	2.01082	0.200806	0.0503793
8	8	0.1	0	0	1.5	1	1.90401	5.60224	9.88123	8.6679	0.866375	0.778501
9	4	0.1	0	0	1.5	1	0.0956994	1.91096	4.10578	2.96073	0.496629	0.174534
10	8	0.1	0	0	1.5	1	1.89402	5.66886	9.93776	13.0743	0.853746	0.776456
11	5	0.1	0	0	1.5	1	0.272232	2.63444	5.28688	4.12764	0.660785	0.294371
12	6	0.1	0	0	1.5	1	0.608226	3.47357	6.60721	5.6137	0.776436	0.440005
13	4	0.1	0	0	1.5	1	0.0985834	1.90369	4.08622	3.1567	0.512905	0.177144
14	3	0.1	0	0	1.5	1	0.00933476	1.09036	3.04101	2.04255	0.201658	0.05451
15	8	0.1	0	0	1.5	1	1.90858	5.58824	9.89573	9.09209	0.869976	0.779435
16	4	0.1	0	0	1.5	1	0.029468	1.74629	4.02947	3.44026	0.22946	0.0968502
17	8	0.1	0	0	1.5	1	1.95212	5.63257	9.94905	9.0697	0.872843	0.788276
18	7	0.1	0	0	1.5	1	1.12495	4.51265	8.09588	10.4572	0.821631	0.5984
19	5	0.1	0	0	1.5	1	0.279572	2.63216	5.27028	4.0349	0.673228	0.298313
20	5	0.1	0	0	1.5	1	0.270801	2.63874	5.27284	6.10026	0.659591	0.293596
21	4	0.1	0	0	1.5	1	0.090334	1.90077	4.08548	3.11449	0.481379	0.169571
22	6	0.1	0	0	1.5	1	0.606287	3.5011	6.58516	5.53103	0.767381	0.439303
23	7	0.1	0	0	1.5	1	1.1608	4.50712	8.14698	6.89312	0.836428	0.607861
24	6	0.1	0	0	1.5	1	0.603367	3.49513	6.61429	8.20104	0.767799	0.438244
25	5	0.1	0	0	1.5	1	0.288863	2.62669	5.29707	4.38885	0.69029	0.303229
26	7	0.1	0	0	1.5	1	1.15108	4.49109	8.14495	7.20433	0.836189	0.60531
27	6	0.1	0	0	1.5	1	0.627433	3.51096	6.67235	5.95536	0.781048	0.446898
28	7	0.1	0	0	1.5	1	1.16588	4.51364	8.21534	7.6235	0.837441	0.609189
29	4	0.1	0	0	1.5	1	0.0943347	1.93219	4.10966	2.91689	0.482741	0.173285
30	8	0.8	0	0.8	0.1	1	1.74867	8.74786	9.76032	9.3027	0.544156	0.746069
31	6	0.8	0	0.8	0.1	1	0.502416	6.47835	6.50872	5.70511	0.319927	0.399905
32	4	0.8	0	0.8	0.1	1	0.129059	3.94212	4.14724	4.22122	0.20027	0.202684
33	7	0.8	0	0.8	0.1	1	1.00647	7.59306	8.0112	6.44287	0.442566	0.566012
34	4	0.8	0	0.8	0.1	1	0.0892988	3.34209	4.09797	3.93231	0.201337	0.168596
35	9	0.8	0	0.8	0.1	1	2.72876	9.81982	11.7503	9.67309	0.629532	0.931983
36	5	0.8	0	0.8	0.1	1	0.210139	5.32629	5.23535	4.17001	0.200003	0.25863
37	3	0.8	0	0.8	0.1	1	0.00544096	0.917528	2.99275	2.20084	0.201314	0.0416162
38	9	0.8	0	0.8	0.1	1	2.66595	9.81168	11.6663	9.46346	0.622921	0.921194
39	8	0.8	0	0.8	0.1	1	2.10846	8.05119	10.1435	11.2214	0.687529	0.819233
40	3	0.8	0	0.8	0.1	1	0.065869	2.85027	3.06301	2.37416	0.20012	0.144799
41	5	0.8	0	0.8	0.1	1	0.216098	5.31017	5.21054	4.18171	0.205478	0.262271
42	7	0.8	0	0.8	0.1	1	1.01741	7.65409	7.98786	6.96152	0.441104	0.569078
43	5	0.8	0	0.8	0.1	1	0.210643	5.32484	5.21852	4.51061	0.200215	0.258939
44	9	0.8	0	0.8	0.1	1	2.70499	9.83109	11.7474	10.9816	0.626356	0.927914
45	7	0.8	0	0.8	0.1	1	1.30584	7.1879	8.31527	9.26746	0.591101	0.644719
46	8	0.8	0	0.8	0.1	1	1.69805	8.74092	9.68522	7.87627	0.537271	0.735192
47	10	0.8	0	0.8	0.1	1	4.00067	10.8759	13.9853	11.5357	0.698218	1.12847
48	10	0.8	0	0.8	0.1	1	3.94377	10.8954	13.9322	13.0202	0.693713	1.12042
49	10	0.8	0	0.8	0.1	1	3.88144	10.948	13.8989	11.2588	0.686063	1.11153
50	5	0.8	0	0.8	0.1	1	0.212348	5.33348	5.23947	5.09462	0.200797	0.259986
51	3	0.8	0	0.8	0.1	1	0.0665736	2.85775	3.17212	2.35133	0.200406	0.145571
52	4	0.8	0	0.8	0.1	1	0.136794	4.0159	4.15159	3.39072	0.200438	0.208669
53	4	0.8	0	0.8	0.1	1	0.135744	3.99934	4.1343	3.29173	0.200477	0.207867
54	6	0.8	0	0.8	0.1	1	0.503437	6.48356	6.49984	6.26878	0.320158	0.400311
55	6	0.8	0	0.8	0.1	1	0.491233	6.48497	6.51559	5.18524	0.314759	0.395429
56	7	0.8	0	0.8	0.1	1	0.997322	7.58995	7.98016	6.40586	0.440283	0.563434
57	6	0.8	0	0.8	0.1	1	0.792613	5.87463	6.80967	7.28442	0.523914	0.502291
58	6	0.8	0	0.8	0.1	1	0.503141	6.47713	6.49524	5.19813	0.320371	0.400193
59	10	0.8	0	0.8	0.1	1	4.51925	10.6158	14.4797	15.0595	0.75159	1.19938
60	9	0.8	0	0.8	0.1	1	2.78665	9.81993	11.8036	10.275	0.634283	0.941816
61	8	0.8	0	0.8	0.1	1	1.74907	8.75042	9.73498	8.459	0.544154	0.746154
62	5	0.8	0	0.8	0.1	1	0.310786	4.74981	5.32201	5.33096	0.338161	0.314526
63	3	0.8	0	0.8	0.1	1	0.00524717	0.803978	2.97897	2.19371	0.203835	0.0408684
64	9	0.8	0	0.8	0.1	1	3.2982	9.41129	12.2651	13.1824	0.724579	1.02462
65	8	0.8	0	0.8	0.1	1	1.77115	8.74587	9.70212	8.00166	0.547605	0.750848
66	4	0.8	0	0.8	0.1	1	0.139693	4.06019	4.1801	3.67081	0.200078	0.210869
67	7	0.8	0	0.8	0.1	1	1.00527	7.56705	7.99669	7.70996	0.444176	0.565673
68	10	0.8	0	0.8	0.1	1	3.87924	10.9557	13.8766	12.1281	0.685985	1.11122
69	3	0.8	0	0.8	0.1	1	0.058638	2.78715	3.01173	2.50809	0.200143	0.13662
70	4	1	0.5	1.6	0.01	2	0.131913	4.03418	4.11809	3.53247	0.200404	0.204913
71	7	1	0.5	1.6	0.01	2	2.15325	7.05654	9.11822	8.99557	0.727422	0.827889
72	4	1	0.5	1.6	0.01	2	0.133353	4.03849	4.12661	3.50159	0.200052	0.206028
73	6	1	0.5	1.6	0.01	2	1.08421	6.08908	7.07443	6.56489	0.572212	0.587465
74	10	1	0.5	1.6	0.01	2	5.76139	10.3482	15.745	16.2602	0.851954	1.35422
75	10	1	0.5	1.6	0.01	2	6.45947	10.4908	16.4805	18.2231	0.898011	1.43392
76	4	1	0.5	1.6	0.01	2	0.134539	4.055	4.17904	3.61835	0.200382	0.206942
77	3	1	0.5	1.6	0.01	2	0.0289852	2.23055	3.01338	2.67519	0.200396	0.0960535
78	9	1	0.5	1.6	0.01	2	4.44707	9.2707	13.4662	12.6921	0.831003	1.18977
79	7	1	0.5	1.6	0.01	2	2.16098	7.04944	9.12012	9.12005	0.767616	0.829373
80	5	1	0.5	1.6	0.01	2	0.475814	4.67337	5.50972	5.84859	0.581142	0.389174
81	8	1	0.5	1.6	0.01	2	3.17262	8.07209	11.1897	11.2946	0.787655	1.00493
82	6	1	0.5	1.6	0.01	2	0.957455	6.03634	6.93611	6.32772	0.538185	0.552057
83	4	1	0.5	1.6	0.01	2	0.113117	3.27116	4.11003	3.72644	0.338802	0.189753
84	6	1	0.5	1.6	0.01	2	1.02324	6.10532	7.05195	6.17421	0.552602	0.570707
85	10	1	0.5	1.6	0.01	2	6.01791	10.2206	15.9323	15.2208	0.869877	1.38404
86	9	1	0.5	1.6	0.01	2	4.92545	9.20283	13.9147	13.8986	0.88075	1.25213
87	4	1	0.5	1.6	0.01	2	0.174313	3.4266	4.22296	4.06753	0.400109	0.235554
88	5	1	0.5	1.6	0.01	2	0.524018	4.94016	5.56443	5.73361	0.537678	0.408412
89	9	1	0.5	1.6	0.01	2	4.58221	9.12825	13.5821	15.0336	0.870838	1.20771
90	10	1	0.5	1.6	0.01	2	5.76269	10.2695	15.7422	15.7914	0.864214	1.35437
91	7	1	0.5	1.6	0.01	2	1.90702	7.10108	8.92761	8.36221	0.686744	0.779118
92	6	1	0.5	1.6	0.01	2	1.29333	6.06886	7.34946	7.71223	0.696347	0.641624
93	3	1	0.5	1.6	0.01	2	0.0680595	2.92934	3.0913	2.5595	0.20017	0.147187
94	8	1	0.5	1.6	0.01	2	3.12593	8.14388	11.1563	10.3521	0.781206	0.997504
95	3	1	0.5	1.6	0.01	2	0.0522475	2.73985	3.1107	2.54131	0.208105	0.128961
96	9	1	0.5	1.6	0.01	2	4.41708	9.22712	13.424	13.7472	0.827459	1.18575
97	10	1	0.5	1.6	0.01	2	6.6604	10.3823	16.6666	17.0021	0.912037	1.45605
98	5	1	0.5	1.6	0.01	2	0.255416	5.12018	5.25307	4.36451	0.255048	0.285134
99	7	1	0.5	1.6	0.01	2	2.38765	7.12018	9.43373	9.86915	0.800683	0.871786
100	3	1	0.5	1.6	0.01	2	0.02294	1.93738	3.02402	2.4586	0.201784	0.0854519
101	7	1	0.5	1.6	0.01	2	1.99114	7.08552	9.01749	8.1612	0.702092	0.796115
102	9	1	0.5	1.6	0.01	2	4.42285	9.20637	13.429	13.2673	0.837447	1.18652
103	8	1	0.5	1.6	0.01	2	3.2788	8.12712	11.2641	12.2348	0.823041	1.0216
104	8	1	0.5	1.6	0.01	2	3.48212	8.12968	11.4908	11.4116	0.8465	1.0528
105	5	1	0.5	1.6	0.01	2	0.278721	5.09808	5.30277	4.55523	0.269714	0.297859
106	3	1	0.5	1.6	0.01	2	0.0638571	2.9319	3.10267	2.43059	0.200517	0.142571
107	6	1	0.5	1.6	0.01	2	1.32853	6.04813	7.30299	7.25968	0.69	0.650296
108	5	1	0.5	1.6	0.01	2	0.262165	5.12631	5.25299	4.39646	0.257644	0.288877
109	8	1	0.5	1.6	0.01	2	3.10507	8.07245	11.0765	10.5881	0.784493	0.994171
110	3	0.7	0	0	0.5	1.25	0.0270917	2.10434	3.02104	2.35857	0.200046	0.0928632
111	5	0.7	0	0	0.5	1.25	0.161535	4.83153	5.16154	4.6553	0.20503	0.226756
112	4	0.7	0	0	0.5	1.25	0.112467	3.66196	4.07285	4.35244	0.200139	0.189208
113	6	0.7	0	0	0.5	1.25	0.306574	6.23551	6.35403	5.01546	0.240483	0.312387
114	4	0.7	0	0	0.5	1.25	0.115939	3.70506	4.11184	3.22305	0.200191	0.192106
115	7	0.7	0	0	0.5	1.25	0.649072	7.33561	7.63815	7.09134	0.357193	0.45454
116	3	0.7	0	0	0.5	1.25	0.00608591	0.86528	3.04737	2.47505	0.200235	0.0440137
117	9	0.7	0	0	0.5	1.25	1.78373	9.51917	10.7797	8.44117	0.531651	0.753511
118	4	0.7	0	0	0.5	1.25	0.0800375	3.56169	4.08913	3.69522	0.200649	0.159614
119	4	0.7	0	0	0.5	1.25	0.115307	3.69949	4.133	3.16542	0.200231	0.191581
120	8	0.7	0	0	0.5	1.25	1.0816	8.44218	9.06476	8.47791	0.441403	0.586756
121	8	0.7	0	0	0.5	1.25	1.06312	8.33734	9.04518	7.29727	0.443327	0.581724
122	7	0.7	0	0	0.5	1.25	0.643767	7.34937	7.62356	6.25824	0.353974	0.452678
123	8	0.7	0	0	0.5	1.25	1.15094	8.42	9.17229	7.15384	0.455469	0.605274
124	3	0.7	0	0	0.5	1.25	0.0253799	2.05537	3.03731	2.39179	0.200147	0.0898815
125	9	0.7	0	0	0.5	1.25	1.82982	9.53608	10.8589	10.0954	0.538884	0.763185
126	9	0.7	0	0	0.5	1.25	1.72569	9.55656	10.6788	8.28741	0.521822	0.741151
127	6	0.7	0	0	0.5	1.25	0.326044	6.21876	6.32354	5.30905	0.251461	0.322154
128	10	0.7	0	0	0.5	1.25	2.49969	10.6753	12.4901	9.82004	0.58473	0.892007
129	7	0.7	0	0	0.5	1.25	0.62783	7.31123	7.61848	6.37413	0.349138	0.44704
130	10	0.7	0	0	0.5	1.25	2.70597	10.5382	12.6553	11.391	0.6112	0.928083
131	4	0.7	0	0	0.5	1.25	0.0889087	3.60968	4.09313	3.70389	0.200108	0.168228
132	3	0.7	0	0	0.5	1.25	0.0568368	2.62015	3.13581	2.33424	0.200191	0.134505
133	7	0.7	0	0	0.5	1.25	0.63689	7.29671	7.62504	6.00755	0.355768	0.450254
134	7	0.7	0	0	0.5	1.25	0.710016	7.35051	7.6671	5.99656	0.373491	0.4754
135	3	0.7	0	0	0.5	1.25	0.0520087	2.53327	2.9915	2.11212	0.200039	0.128666
136	6	0.7	0	0	0.5	1.25	0.332931	6.30844	6.35799	5.47692	0.253056	0.325538
137	6	0.7	0	0	0.5	1.25	0.288902	6.24786	6.32248	5.92043	0.228996	0.30325
138	8	0.7	0	0	0.5	1.25	1.08535	8.41607	9.05775	7.13827	0.442345	0.587772
139	5	0.7	0	0	0.5	1.25	0.179514	4.95789	5.18959	4.10101	0.200386	0.239042
140	8	0.7	0	0	0.5	1.25	1.1477	8.4087	9.17801	7.65734	0.456465	0.604419
141	9	0.7	0	0	0.5	1.25	1.6694	9.65312	10.7005	8.5803	0.509425	0.728962
142	10	0.7	0	0	0.5	1.25	2.61444	10.6623	12.6033	9.87963	0.595469	0.912251
143	10	0.7	0	0	0.5	1.25	2.66318	10.6285	12.6213	9.84238	0.602644	0.920715
144	10	0.7	0	0	0.5	1.25	2.5533	10.4869	12.4902	10.3066	0.599279	0.901521
145	5	0.7	0	0	0.5	1.25	0.17627	4.90003	5.18462	4.10057	0.200072	0.236872
146	6	0.7	0	0	0.5	1.25	0.320173	6.20635	6.31938	4.97553	0.24916	0.31924
147	5	0.7	0	0	0.5	1.25	0.17684	4.90154	5.14633	4.98401	0.20012	0.237255
148	5	0.7	0	0	0.5	1.25	0.171484	4.91906	5.16534	4.50239	0.201062	0.233634
149	9	0.7	0	0	0.5	1.25	1.68889	9.5283	10.7134	8.7888	0.518065	0.733207
150	6	0.4	0	0	0.5	1.5	0.326079	4.6816	6.30251	4.70695	0.369947	0.322171
151	9	0.4	0	0	0.5	1.5	1.72441	7.31762	10.7348	8.84823	0.66484	0.740875
152	7	0.4	0	0	0.5	1.5	0.637569	5.58899	7.6349	6.3434	0.483952	0.450494
153	5	0.4	0	0	0.5	1.5	0.129738	3.79343	5.11339	4.20837	0.232535	0.203216
154	6	0.4	0	0	0.5	1.5	0.326709	4.70718	6.33148	4.48128	0.368361	0.322482
155	5	0.4	0	0	0.5	1.5	0.128338	3.81796	5.13205	3.81379	0.228475	0.202117
156	7	0.4	0	0	0.5	1.5	0.655156	5.57733	7.63947	5.90066	0.49313	0.456665
157	4	0.4	0	0	0.5	1.5	0.0681112	2.82903	4.07081	3.125	0.200072	0.147243
158	8	0.4	0	0	0.5	1.5	1.13505	6.45906	9.13096	6.974	0.59335	0.601081
159	8	0.4	0	0	0.5	1.5	1.08629	6.47809	9.10297	6.66345	0.579102	0.588027
160	7	0.4	0	0	0.5	1.5	0.636046	5.5809	7.64692	5.80754	0.484236	0.449955
161	7	0.4	0	0	0.5	1.5	0.66023	5.60312	7.66363	5.82956	0.492265	0.45843
162	8	0.4	0	0	0.5	1.5	1.15271	6.42811	9.14946	7.07384	0.600759	0.605738
163	3	0.4	0	0	0.5	1.5	0.0288155	1.89956	3.06235	2.2231	0.200486	0.0957719
164	10	0.4	0	0	0.5	1.5	2.58813	8.22169	12.5939	9.40477	0.731857	0.90765
165	5	0.4	0	0	0.5	1.5	0.12761	3.8061	5.12569	3.73262	0.228706	0.201543
166	3	0.4	0	0	0.5	1.5	0.0263327	1.8427	2.988	2.06225	0.200351	0.091553
167	10	0.4	0	0	0.5	1.5	2.54839	8.19342	12.5472	9.97708	0.729625	0.900654
168	6	0.4	0	0	0.5	1.5	0.322451	4.69898	6.29617	4.80353	0.365318	0.320374
169	10	0.4	0	0	0.5	1.5	2.56416	8.23289	12.5508	9.91849	0.728634	0.903437
170	6	0.4	0	0	0.5	1.5	0.327515	4.68731	6.31971	5.19346	0.370349	0.32288
171	10	0.4	0	0	0.5	1.5	2.52169	8.20202	12.5131	10.402	0.726003	0.895924
172	9	0.4	0	0	0.5	1.5	1.76762	7.29246	10.7698	8.43137	0.673804	0.750101
173	9	0.4	0	0	0.5	1.5	1.77192	7.30381	10.7696	8.43891	0.673716	0.751013
174	4	0.4	0	0	0.5	1.5	0.0695255	2.84579	4.07017	3.42071	0.201021	0.148764
175	8	0.4	0	0	0.5	1.5	1.14226	6.42422	9.13501	7.55135	0.598608	0.602987
176	9	0.4	0	0	0.5	1.5	1.73135	7.33189	10.7321	8.43271	0.665394	0.742366
177	4	0.4	0	0	0.5	1.5	0.0680248	2.82927	4.05744	2.91773	0.200168	0.147149
178	5	0.4	0	0	0.5	1.5	0.124209	3.79913	5.09542	3.9263	0.224367	0.198839
179	4	0.4	0	0	0.5	1.5	0.0683987	2.83087	4.09709	2.99177	0.200758	0.147553
180	4	0.4	0	0	0.5	1.5	0.0684209	2.83562	4.09706	2.99688	0.200166	0.147577
181	10	0.4	0	0	0.5	1.5	2.53727	8.22421	12.5308	9.86904	0.726325	0.898686
182	3	0.4	0	0	0.5	1.5	0.0268457	1.84959	3.03543	2.29833	0.201231	0.0924406
183	9	0.4	0	0	0.5	1.5	1.73693	7.31187	10.7289	7.93918	0.667303	0.743561
184	3	0.4	0	0	0.5	1.5	0.012979	1.2501	3.02736	2.3382	0.200132	0.0642756
185	5	0.4	0	0	0.5	1.5	0.12543	3.81458	5.11859	3.53683	0.224683	0.199814
186	8	0.4	0	0	0.5	1.5	1.14165	6.47316	9.13746	7.11753	0.594044	0.602825
187	6	0.4	0	0	0.5	1.5	0.331601	4.69836	6.33541	4.86235	0.37234	0.324887
188	7	0.4	0	0	0.5	1.5	0.648801	5.61057	7.69173	5.59287	0.486973	0.454444
189	3	0.4	0	0	0.5	1.5	0.0293443	1.88454	3.02153	2.05387	0.20001	0.0966467
190	8	0.3	0	0	0.5	1	1.28087	5.80229	9.28479	7.60367	0.695692	0.638525
191	8	0.3	0	0	0.5	1	1.30761	5.8212	9.31385	8.09464	0.700103	0.645155
192	7	0.3	0	0	0.5	1	0.772604	4.9773	7.75597	6.56134	0.610785	0.495911
193	6	0.3	0	0	0.5	1	0.387172	4.18897	6.37787	4.79414	0.477057	0.351057
194	7	0.3	0	0	0.5	1	0.769262	4.96655	7.77899	7.61581	0.610608	0.494837
195	6	0.3	0	0	0.5	1	0.388199	4.17948	6.36323	6.17629	0.478705	0.351522
196	9	0.3	0	0	0.5	1	1.96496	6.67251	10.9725	8.51669	0.758892	0.790865
197	6	0.3	0	0	0.5	1	0.383726	4.20021	6.39175	5.00332	0.472413	0.349491
198	5	0.3	0	0	0.5	1	0.154709	3.37808	5.13983	5.15192	0.317054	0.221913
199	3	0.3	0	0	0.5	1	0.0232597	1.6778	2.99324	2.07169	0.200184	0.0860453
200	3	0.3	0	0	0.5	1	0.0022356	0.529644	2.95004	1.95952	0.200577	0.0266761
201	5	0.3	0	0	0.5	1	0.014926	1.39741	5.00745	4.40501	0.202535	0.0689282
202	3	0.3	0	0	0.5	1	0.000412571	0.227587	3.05585	1.93883	0.200015	0.0114597
203	9	0.3	0	0	0.5	1	1.92964	6.65074	10.9298	10.9472	0.755292	0.783725
204	8	0.3	0	0	0.5	1	1.24727	5.83896	9.25191	7.08279	0.683134	0.630094
205	4	0.3	0	0	0.5	1	0.0553434	2.54408	4.04891	3.04474	0.200328	0.132727
206	8	0.3	0	0	0.5	1	0.222818	3.84802	8.18454	8.71313	0.417926	0.266318
207	9	0.3	0	0	0.5	1	1.94044	6.72286	10.9377	8.9864	0.750062	0.785915
208	4	0.3	0	0	0.5	1	0.050351	2.43422	4.05035	4.09643	0.204581	0.126599
209	10	0.3	0	0	0.5	1	2.8019	7.61885	12.8041	10.6843	0.79897	0.94439
210	4	0.3	0	0	0.5	1	0.0034844	0.647446	3.98328	3.14795	0.200765	0.0333034
211	3	0.3	0	0	0.5	1	0.0187945	1.56733	3.05221	2.20633	0.200028	0.0773464
212	6	0.3	0	0	0.5	1	0.0505373	2.38621	6.03317	5.77188	0.251456	0.126833
213	9	0.3	0	0	0.5	1	0.390454	4.60597	9.40399	10.2016	0.501409	0.352541
214	10	0.3	0	0	0.5	1	0.649155	5.29134	10.6267	12.106	0.59084	0.454568
215	9	0.3	0	0	0.5	1	1.99276	6.63831	10.9868	9.79098	0.766375	0.796439
216	6	0.3	0	0	0.5	1	0.392608	4.18343	6.38838	5.30654	0.481596	0.353512
217	10	0.3	0	0	0.5	1	2.82771	7.57778	12.809	11.5683	0.805128	0.948731
218	7	0.3	0	0	0.5	1	0.758595	4.981	7.74405	6.19899	0.604384	0.491394
219	4	0.3	0	0	0.5	1	0.0558242	2.49899	4.05582	3.2342	0.21316	0.133302
220	5	0.3	0	0	0.5	1	0.152507	3.37838	5.13523	4.16115	0.313404	0.220328
221	3	0.3	0	0	0.5	1	0.0078537	1.0665	2.92247	2.07522	0.200462	0.0499991
222	7	0.3	0	0	0.5	1	0.117613	3.06688	7.11675	7.23696	0.345175	0.193488
223	4	0.3	0	0	0.5	1	0.0549723	2.53581	4.03993	2.92148	0.200367	0.132281
224	5	0.3	0	0	0.5	1	0.150646	3.40315	5.1616	3.91259	0.307209	0.218979
225	5	0.3	0	0	0.5	1	0.15147	3.41134	5.14043	3.78399	0.307571	0.219578
226	7	0.3	0	0	0.5	1	0.754329	4.99628	7.77318	5.82194	0.600813	0.490011
227	10	0.3	0	0	0.5	1	2.74577	7.54654	12.7239	9.86807	0.798829	0.934882
228	10	0.3	0	0	0.5	1	2.72943	7.59612	12.6979	12.876	0.79326	0.932097
229	8	0.3	0	0	0.5	1	1.29209	5.82398	9.27579	9.25031	0.695991	0.641315
230	7	0.9	0	0	0.5	1	0.675761	8.35764	7.74278	6.27582	0.315617	0.46379
231	4	0.9	0	0	0.5	1	0.151356	4.27906	4.13517	3.27719	0.200035	0.219495
232	8	0.9	0	0	0.5	1	1.25873	9.563	9.23264	8.26814	0.422275	0.632982
233	6	0.9	0	0	0.5	1	0.376055	6.92267	6.42809	6.03228	0.264298	0.34598
234	8	0.9	0	0	0.5	1	1.27686	9.62428	9.31287	8.32412	0.429193	0.637523
235	4	0.9	0	0	0.5	1	0.152807	4.29312	4.16745	3.68749	0.200077	0.220545
236	8	0.9	0	0	0.5	1	1.35485	9.57827	9.36799	8.29499	0.449555	0.656705
237	4	0.9	0	0	0.5	1	0.153029	4.30228	4.19709	3.39426	0.200049	0.220705
238	5	0.9	0	0	0.5	1	0.231864	5.6273	5.23502	4.3859	0.200099	0.27167
239	6	0.9	0	0	0.5	1	0.388531	7.21972	6.39476	5.0853	0.236676	0.351672
240	6	0.9	0	0	0.5	1	0.35042	7.36032	6.38315	5.18996	0.210264	0.333979
241	3	0.9	0	0	0.5	1	0.0764574	3.04661	3.07697	2.36781	0.200077	0.156004
242	5	0.9	0	0	0.5	1	0.236924	5.6728	5.2526	4.26716	0.200413	0.274618
243	8	0.9	0	0	0.5	1	1.04969	9.5383	9.06879	7.30288	0.381044	0.578038
244	5	0.9	0	0	0.5	1	0.192476	5.26337	5.19248	5.32226	0.254859	0.247522
245	4	0.9	0	0	0.5	1	-0.172346	3.0101	2.52129	2.42649	-0.536753
246	5	0.9	0	0	0.5	1	0.232049	5.65985	5.23558	4.78303	0.200171	0.271778
247	4	0.9	0	0	0.5	1	0.152426	4.24435	4.14286	3.61813	0.2001	0.22027
248	6	0.9	0	0	0.5	1	0.371183	7.2071	6.39653	5.36667	0.22826	0.343731
249	3	0.9	0	0	0.5	1	0.0749418	3.02403	3.09181	2.35885	0.200113	0.15445
250	3	0.9	0	0	0.5	1	0.0693517	2.98394	3.01533	2.49247	0.20022	0.148578
251	5	0.9	0	0	0.5	1	0.232235	5.62781	5.20392	4.11979	0.200208	0.271887
252	4	0.9	0	0	0.5	1	-0.172346	3.0101	2.52129	2.42649	-0.536753
253	4	0.9	0	0	0.5	1	-0.172346	3.0101	2.52129	2.42649	-0.536753
254	3	0.9	0	0	0.5	1	0.0745552	3.01142	3.07118	2.52901	0.200026	0.154051
255	4	0.9	0	0	0.5	1	0.152531	4.26496	4.12532	3.39515	0.200106	0.220346
256	4	0.9	0	0	0.5	1	-0.172346	3.0101	2.52129	2.42649	-0.536753
257	7	0.9	0	0	0.5	1	0.679816	8.32922	7.69191	6.17633	0.319267	0.46518
258	8	0.9	0	0	0.5	1	1.20342	9.72291	9.21947	7.56995	0.404065	0.618918
259	3	0.9	0	0	0.5	1	0.0753705	3.01577	3.11305	2.67568	0.200063	0.154891
260	5	0.9	0	0	0.5	1	0.23311	5.64216	5.24137	4.53586	0.200164	0.272399
261	6	0.9	0	0	0.5	1	0.362107	7.26551	6.3838	5.89577	0.221834	0.339503
262	4	0.9	0	0	0.5	1	0.152283	4.26837	4.1657	3.66681	0.200164	0.220166
263	4	0.9	0	0	0.5	1	-0.172346	3.0101	2.52129	2.42649	-0.536753
264	7	0.9	0	0	0.5	1	0.741698	8.34985	7.77377	7.12236	0.347104	0.485891
265	7	0.9	0	0	0.5	1	0.777818	8.52974	7.80504	6.92781	0.338755	0.497581
266	8	0.9	0	0	0.5	1	1.16555	9.81046	9.22689	7.72422	0.389368	0.609103
267	7	0.9	0	0	0.5	1	0.718216	8.70839	7.76504	6.6668	0.305483	0.478137
268	7	0.9	0	0	0.5	1	0.703044	8.5475	7.73141	7.02748	0.312459	0.47306
269	6	0.9	0	0	0.5	1	0.420327	7.21121	6.42908	5.69213	0.251398	0.365779
270	3	0.9	0	0	0.5	1	0.0734593	3.03473	3.12321	2.42588	0.200216	0.152914
271	8	0.8	0.9	1.4	0.1	1	1.89535	6.52845	9.87561	8.67871	0.761873	0.77673
272	6	0.8	0.9	1.4	0.1	1	0.367428	4.76908	6.39554	8.44241	0.418547	0.341988
273	6	0.8	0.9	1.4	0.1	1	0.560913	4.7616	6.52677	5.28823	0.536982	0.422545
274	4	0.8	0.9	1.4	0.1	1	0.0620257	3.09805	4.07146	3.86553	0.201095	0.140511
275	7	0.8	0.9	1.4	0.1	1	1.13728	5.64652	8.13152	6.70176	0.660398	0.60167
276	10	0.8	0.9	1.4	0.1	1	4.57151	8.58273	14.5534	13.6256	0.889946	1.2063
277	7	0.8	0.9	1.4	0.1	1	0.993856	5.53458	7.97641	11.378	0.636777	0.562454
278	4	0.8	0.9	1.4	0.1	1	0.0448442	2.37285	4.05575	4.7393	0.200254	0.119475
279	5	0.8	0.9	1.4	0.1	1	0.202034	3.9643	5.19802	4.85511	0.337828	0.253593
280	5	0.8	0.9	1.4	0.1	1	0.222525	3.93517	5.23885	4.20659	0.367709	0.266142
281	7	0.8	0.9	1.4	0.1	1	1.12693	5.64177	8.12029	7.89438	0.669663	0.598927
282	10	0.8	0.9	1.4	0.1	1	4.40434	8.55458	14.3279	25.53	0.878074	1.18404
283	9	0.8	0.9	1.4	0.1	1	3.31694	7.62091	12.3344	11.5034	0.857408	1.02753
284	8	0.8	0.9	1.4	0.1	1	2.14294	6.54485	10.1193	8.90803	0.793533	0.825905
285	3	0.8	0.9	1.4	0.1	1	0.0274357	1.98825	2.98333	2.68443	0.202105	0.0934508
286	6	0.8	0.9	1.4	0.1	1	0.533456	4.79005	6.51757	6.11892	0.514787	0.412073
287	4	0.8	0.9	1.4	0.1	1	0.0668798	3.1652	4.09386	3.29597	0.200418	0.145906
288	8	0.8	0.9	1.4	0.1	1	1.8371	6.47161	9.85877	15.4567	0.751059	0.764701
289	9	0.8	0.9	1.4	0.1	1	3.13218	7.52567	12.107	13.255	0.849067	0.998501
290	7	0.8	0.9	1.4	0.1	1	1.07027	5.63857	8.08485	6.7421	0.654393	0.583677
291	3	0.8	0.9	1.4	0.1	1	0.0250231	1.90749	3.01203	2.43184	0.201763	0.0892474
292	3	0.8	0.9	1.4	0.1	1	0.0312996	2.08534	3.04637	2.26792	0.200206	0.0998147
293	9	0.8	0.9	1.4	0.1	1	3.02926	7.51822	11.9871	20.2153	0.829012	0.981959
294	10	0.8	0.9	1.4	0.1	1	4.36924	8.55191	14.38	16.1406	0.889285	1.17931
295	4	0.8	0.9	1.4	0.1	1	0.0408536	2.938	4.04186	3.61819	0.249693	0.114035
296	4	0.8	0.9	1.4	0.1	1	0.0629209	3.13196	4.06292	3.32108	0.206903	0.141522
297	6	0.8	0.9	1.4	0.1	1	0.446848	4.82443	6.46457	4.92703	0.446275	0.377142
298	5	0.8	0.9	1.4	0.1	1	0.163348	4.02377	5.17662	4.0371	0.266845	0.228025
299	8	0.8	0.9	1.4	0.1	1	1.92282	6.54239	9.94439	10.0882	0.763172	0.782338
300	3	0.8	0.9	1.4	0.1	1	0.00195101	0.49101	3.01836	2.3246	0.200302	0.0249204
301	10	0.8	0.9	1.4	0.1	1	4.60368	8.56191	14.5705	14.1519	0.898434	1.21054
302	9	0.8	0.9	1.4	0.1	1	3.26425	7.56032	12.2599	11.2107	0.850572	1.01933
303	5	0.8	0.9	1.4	0.1	1	0.145723	3.62971	5.15816	6.58308	0.301517	0.215372
304	6	0.3	0	0	0.5	1.75	0.330324	4.21368	6.33753	4.61978	0.427946	0.324261
305	5	0.3	0	0	0.5	1.75	0.136118	3.40527	5.14477	3.67641	0.284955	0.208153
306	7	0.3	0	0	0.5	1.75	0.661341	5.0329	7.65274	5.97594	0.555881	0.458815
307	3	0.3	0	0	0.5	1.75	0.0214357	1.62107	3.07505	2.16109	0.200358	0.0826027
308	7	0.3	0	0	0.5	1.75	0.681818	5.01428	7.6991	6.51946	0.566717	0.465864
309	10	0.3	0	0	0.5	1.75	2.47518	7.50292	12.466	9.96042	0.771436	0.887622
310	4	0.3	0	0	0.5	1.75	0.0528597	2.5044	4.07419	3.37831	0.200128	0.129714
311	6	0.3	0	0	0.5	1.75	0.322626	4.22391	6.32926	4.8287	0.420507	0.320461
312	8	0.3	0	0	0.5	1.75	1.14982	5.76748	9.13405	7.53137	0.665287	0.604978
313	5	0.3	0	0	0.5	1.75	0.131483	3.41985	5.11724	3.90075	0.275547	0.204579
314	9	0.3	0	0	0.5	1.75	1.69179	6.64299	10.6966	8.34916	0.715671	0.733835
315	6	0.3	0	0	0.5	1.75	0.339377	4.19003	6.35129	5.30029	0.438529	0.328675
316	9	0.3	0	0	0.5	1.75	1.71465	6.60356	10.7085	9.16219	0.723264	0.738777
317	7	0.3	0	0	0.5	1.75	0.662727	5.01615	7.67703	5.73281	0.557945	0.459296
318	5	0.3	0	0	0.5	1.75	0.130117	3.38365	5.13175	4.12837	0.277699	0.203513
319	3	0.3	0	0	0.5	1.75	0.0225283	1.64951	3.04658	2.06095	0.200432	0.0846817
320	8	0.3	0	0	0.5	1.75	1.09429	5.81376	9.07107	6.88955	0.645114	0.590189
321	7	0.3	0	0	0.5	1.75	0.655616	5.02158	7.66587	6.12267	0.554584	0.456825
322	10	0.3	0	0	0.5	1.75	2.43913	7.50594	12.4477	10.8396	0.766668	0.881134
323	6	0.3	0	0	0.5	1.75	0.341525	4.21327	6.34822	5.04488	0.437326	0.329713
324	5	0.3	0	0	0.5	1.75	0.138447	3.40709	5.15492	3.7237	0.288115	0.209926
325	4	0.3	0	0	0.5	1.75	0.0542131	2.52326	4.0593	3.07384	0.200146	0.131364
326	3	0.3	0	0	0.5	1.75	0.0201097	1.58141	3.09648	2.27268	0.200368	0.080007
327	9	0.3	0	0	0.5	1.75	1.6914	6.61726	10.6751	8.08998	0.717948	0.733749
328	10	0.3	0	0	0.5	1.75	2.45158	7.53377	12.4867	9.58187	0.766327	0.883381
329	9	0.3	0	0	0.5	1.75	1.71652	6.62868	10.7097	8.70746	0.721449	0.73918
330	9	0.3	0	0	0.5	1.75	1.71038	6.63243	10.6789	8.97625	0.719892	0.737855
331	3	0.3	0	0	0.5	1.75	0.0188084	1.5833	3.03684	2.19409	0.200146	0.077375
332	10	0.3	0	0	0.5	1.75	2.44289	7.46186	12.4475	10.3001	0.770607	0.881814
333	7	0.3	0	0	0.5	1.75	0.66658	5.01685	7.67717	5.58433	0.559802	0.460629
334	3	0.3	0	0	0.5	1.75	0.00583964	0.853919	3.01296	2.03073	0.201437	0.043114
335	4	0.3	0	0	0.5	1.75	0.0547318	2.53248	4.01812	2.83222	0.200544	0.131991
336	4	0.3	0	0	0.5	1.75	0.0548136	2.53052	4.05722	3.07911	0.200666	0.13209
337	4	0.3	0	0	0.5	1.75	0.0546582	2.53213	4.03079	2.85338	0.200128	0.131902
338	8	0.3	0	0	0.5	1.75	1.13014	5.78301	9.13154	6.86844	0.658381	0.59978
339	10	0.3	0	0	0.5	1.75	2.4621	7.50405	12.4789	10.6034	0.769554	0.885274
340	6	0.3	0	0	0.5	1.75	0.332477	4.2261	6.34307	4.60323	0.428134	0.325316
341	8	0.3	0	0	0.5	1.75	1.11585	5.80087	9.10205	7.32907	0.652682	0.595974
342	5	0.3	0	0	0.5	1.75	0.133498	3.3877	5.14261	3.94309	0.282549	0.20614
343	8	0.3	0	0	0.5	1.75	1.14559	5.79947	9.12684	7.82315	0.660558	0.603864
344	9	0.6	0	0.8	1	2	4.00981	8.67608	13.0205	17.9546	0.821782	1.12976
345	6	0.6	0	0.8	1	2	0.664083	5.33556	6.66767	9.13599	0.498534	0.459765
346	7	0.6	0	0.8	1	2	1.70601	6.36594	8.71754	7.73547	0.712631	0.736912
347	3	0.6	0	0.8	1	2	0.02968	2.1454	3.07669	2.36421	0.203982	0.0971979
348	4	0.6	0	0.8	1	2	0.10171	3.4504	4.06267	3.24771	0.200162	0.179931
349	8	0.6	0	0.8	1	2	2.67358	7.55227	10.6614	9.55521	0.765187	0.922511
350	3	0.6	0	0.8	1	2	0.0427994	2.3878	3.09614	2.3907	0.200169	0.11672
351	3	0.6	0	0.8	1	2	0.00134162	0.411694	3.09087	1.94168	0.20045	0.0206652
352	10	0.6	0	0.8	1	2	5.75292	10.0282	15.7955	14.7709	0.853915	1.35322
353	4	0.6	0	0.8	1	2	0.0414464	2.22921	4.04145	3.97317	0.201761	0.11486
354	7	0.6	0	0.8	1	2	1.70186	6.41449	8.70378	7.63736	0.706101	0.736016
355	7	0.6	0	0.8	1	2	1.62822	6.42235	8.62304	7.4545	0.689636	0.719916
356	8	0.6	0	0.8	1	2	2.6948	7.52776	10.6815	9.54724	0.770265	0.926165
357	3	0.6	0	0.8	1	2	0.000928196	0.343898	3.07033	1.92208	0.200127	0.0171888
358	6	0.6	0	0.8	1	2	0.871291	5.41911	6.87804	5.8334	0.57024	0.526631
359	9	0.6	0	0.8	1	2	3.93986	8.73281	12.8839	19.999	0.814634	1.11986
360	9	0.6	0	0.8	1	2	4.11956	8.71213	13.1082	12.0577	0.827716	1.14512
361	5	0.6	0	0.8	1	2	0.335609	4.44963	5.3127	4.35226	0.372748	0.326845
362	6	0.6	0	0.8	1	2	0.886689	5.34359	6.88226	9.26831	0.589709	0.531264
363	10	0.6	0	0.8	1	2	5.75568	9.89435	15.7222	14.7837	0.863687	1.35355
364	10	0.6	0	0.8	1	2	5.58819	10.0196	15.6302	24.1652	0.847253	1.33371
365	8	0.6	0	0.8	1	2	2.72267	7.52583	10.6823	14.5907	0.775485	0.930941
366	5	0.6	0	0.8	1	2	0.156554	4.07022	5.17161	6.40688	0.239001	0.223232
367	4	0.6	0	0.8	1	2	0.102284	3.45614	4.07869	3.2584	0.200329	0.180438
368	4	0.6	0	0.8	1	2	0.033246	1.98681	4.03325	4.35076	0.202929	0.102871
369	3	0.6	0	0.8	1	2	0.0429058	2.34889	3.05448	2.25934	0.200942	0.116865
370	10	0.6	0	0.8	1	2	5.66428	9.97501	15.6578	21.5033	0.852449	1.34276
371	7	0.6	0	0.8	1	2	1.51827	6.4141	8.49614	12.5335	0.673778	0.695183
372	5	0.6	0	0.8	1	2	0.337855	4.44409	5.31148	4.34999	0.375144	0.327937
373	10	0.6	0	0.8	1	2	5.79559	9.983	15.8117	14.6948	0.859554	1.35823
374	7	0.6	0	0.8	1	2	1.68007	6.39601	8.6677	11.6277	0.705721	0.731287
375	4	0.6	0	0.8	1	2	0.10443	3.46524	4.08105	3.27226	0.20307	0.182322
376	5	0.6	0	0.8	1	2	0.268332	4.28641	5.25791	6.38733	0.3385	0.292255
377	9	0.6	0	0.8	1	2	4.09063	8.66067	13.0429	11.8985	0.829312	1.14109
378	9	0.6	0	0.8	1	2	4.00536	8.68894	13.0037	11.8863	0.819909	1.12913
379	6	0.6	0	0.8	1	2	0.878408	5.40826	6.88093	5.9038	0.574386	0.528778
380	8	0.6	0	0.8	1	2	2.53831	7.56354	10.537	15.6106	0.751717	0.898872
381	6	0.6	0	0.8	1	2	0.83622	5.42999	6.84141	5.74686	0.555187	0.515924
382	8	0.6	0	0.8	1	2	2.72665	7.51375	10.7519	9.65061	0.775916	0.931622
383	5	0.6	0	0.8	1	2	0.3305	4.43273	5.30448	4.43465	0.370714	0.324348
384	8	0.6	0	0.8	1	0.5	0.16754	3.30281	8.17366	8.40094	0.440453	0.230932
385	7	0.6	0	0.8	1	0.5	8.49734	10.5012	15.4679	16.2902	0.989993	1.64462
386	4	0.6	0	0.8	1	0.5	0.00274615	0.566435	3.97364	2.89892	0.200394	0.0295657
387	9	0.6	0	0.8	1	0.5	0.308761	4.2651	9.33646	9.93098	0.491245	0.313499
388	6	0.6	0	0.8	1	0.5	0.0267909	1.85201	6.02059	5.49327	0.23566	0.0923461
389	6	0.6	0	0.8	1	0.5	4.07201	7.43392	10.0447	10.703	0.986248	1.13849
390	8	0.6	0	0.8	1	0.5	17.4205	14.9014	25.506	28.0588	0.99017	2.35481
391	4	0.6	0	0.8	1	0.5	0.552921	3.54836	4.55292	4.15474	0.746456	0.419524
392	8	0.6	0	0.8	1	0.5	17.146	14.7678	25.1617	26.9792	0.994361	2.33618
393	10	0.6	0	0.8	1	0.5	88.9392	33.4918	99.2148	114.772	0.992684	5.32074
394	6	0.6	0	0.8	1	0.5	4.09024	7.40894	10.0495	9.65465	0.986889	1.14104
395	5	0.6	0	0.8	1	0.5	0.165463	3.348	5.16546	5.44473	0.371138	0.229496
396	4	0.6	0	0.8	1	0.5	0.0353577	2.22592	4.01332	3.87703	0.204222	0.106088
397	3	0.6	0	0.8	1	0.5	0.0494163	2.42267	2.95914	2.16922	0.202634	0.125418
398	9	0.6	0	0.8	1	0.5	37.0065	21.6465	46.0049	52.0108	0.992456	3.43213
399	7	0.6	0	0.8	1	0.5	8.49087	10.4684	15.5053	15.8835	0.990603	1.644
400	3	0.6	0	0.8	1	0.5	0.0513859	2.47288	3.02669	2.16737	0.204301	0.127893
401	10	0.6	0	0.8	1	0.5	0.549352	5.23644	10.5814	11.9178	0.560399	0.418168
402	8	0.6	0	0.8	1	0.5	17.3674	14.888	25.4265	29.5183	0.992051	2.35122
403	3	0.6	0	0.8	1	0.5	0.0020373	0.519238	3.03139	1.97564	0.200581	0.0254655
404	7	0.6	0	0.8	1	0.5	0.0594057	2.34788	7.0665	6.80177	0.323039	0.137512
405	5	0.6	0	0.8	1	0.5	1.82886	5.19484	6.85434	6.21325	0.985128	0.762984
406	3	0.6	0	0.8	1	0.5	0.000315139	0.19451	3.07874	1.86416	0.200886	0.0100156
407	6	0.6	0	0.8	1	0.5	4.1295	7.439	10.1647	10.1779	0.987077	1.1465
408	7	0.6	0	0.8	1	0.5	8.55559	10.5475	15.6069	17.6525	0.989677	1.65025
409	5	0.6	0	0.8	1	0.5	1.81202	5.20584	6.81135	6.84777	0.972793	0.759462
410	4	0.6	0	0.8	1	0.5	0.611692	3.592	4.64193	3.90274	0.784805	0.441257
411	9	0.6	0	0.8	1	0.5	37.2459	21.7014	46.4884	51.9475	0.990546	3.44322
412	3	0.6	0	0.8	1	0.5	0.0215349	1.87657	3.01227	2.18925	0.202898	0.0827935
413	10	0.6	0	0.8	1	0.5	85.2426	32.8186	95.1174	118.031	0.992197	5.20899
414	4	0.6	0	0.8	1	0.5	0.607671	3.58063	4.62097	3.85356	0.784624	0.439804
415	6	0.6	0	0.8	1	0.5	1.70841	6.41339	7.70841	15.3985	0.716883	0.737431
416	10	0.6	0	0.8	1	0.5	84.5531	32.6651	94.0895	111.059	0.992178	5.18788
417	5	0.6	0	0.8	1	0.5	0.0093838	1.12193	4.99797	4.12723	0.200204	0.054653
418	9	0.6	0	0.8	1	0.5	36.6132	21.5567	45.6168	55.879	0.99068	3.41385
419	7	0.6	0	0.8	1	0.5	5.85974	9.65764	13.0391	39.4032	0.896388	1.36573
420	10	1	0	1.6	1	2	16.2793	14.8328	26.3094	29.7944	0.969752	2.27637
421	5	1	0	1.6	1	2	0.0251851	1.82382	5.03102	3.93263	0.204173	0.0895359
422	8	1	0	1.6	1	2	8.18707	10.813	16.167	17.8715	0.94268	1.61432
423	6	1	0	1.6	1	2	3.31735	7.45419	9.39136	10.2558	0.862569	1.02759
424	8	1	0	1.6	1	2	8.28262	10.825	16.3027	19.0114	0.949271	1.62371
425	9	1	0	1.6	1	2	11.5984	12.6393	20.4081	24.2804	0.960776	1.92143
426	8	1	0	1.6	1	2	0.240204	4.12945	8.33348	7.49753	0.382707	0.276513
427	7	1	0	1.6	1	2	5.43088	9.02525	12.3808	14.0738	0.919015	1.3148
428	10	1	0	1.6	1	2	16.4976	14.8814	26.5028	29.522	0.974699	2.29158
429	9	1	0	1.6	1	2	11.631	12.6994	20.556	22.9475	0.956018	1.92413
430	5	1	0	1.6	1	2	1.69252	5.9568	6.74978	6.64419	0.753128	0.733992
431	8	1	0	1.6	1	2	8.40047	10.8582	16.5236	18.0266	0.954011	1.63522
432	3	1	0	1.6	1	2	0.00096847	0.339801	3.16885	1.83996	0.20473	0.0175577
433	10	1	0	1.6	1	2	16.2446	14.8076	26.2038	30.9774	0.970459	2.27394
434	7	1	0	1.6	1	2	5.38219	8.99115	12.3205	13.3571	0.917918	1.30889
435	4	1	0	1.6	1	2	0.0101383	1.09072	4.20728	3.05985	0.208189	0.0568078
436	6	1	0	1.6	1	2	3.32134	7.41318	9.3533	9.7469	0.869572	1.02821
437	9	1	0	1.6	1	2	11.5822	12.6077	20.4877	22.9493	0.963333	1.92009
438	3	1	0	1.6	1	2	0.0953004	3.40607	3.15448	2.59963	0.202083	0.17417
439	4	1	0	1.6	1	2	0.512912	4.60301	4.4946	4.20308	0.46783	0.404061
440	4	1	0	1.6	1	2	0.518066	4.58533	4.47379	3.9668	0.474688	0.406086
441	10	1	0	1.6	1	2	16.1264	14.7856	26.141	29.0079	0.967642	2.26566
442	9	1	0	1.6	1	2	11.8682	12.6971	20.8381	23.1531	0.970543	1.94365
443	10	1	0	1.6	1	2	0.677414	6.06985	10.6862	10.2164	0.507606	0.464357
444	6	1	0	1.6	1	2	0.0653683	3.134	6.09107	5.2887	0.201879	0.144248
445	4	1	0	1.6	1	2	0.522324	4.58936	4.51108	3.91166	0.476812	0.407751
446	6	1	0	1.6	1	2	3.31605	7.41634	9.34374	9.52204	0.86835	1.02739
447	9	1	0	1.6	1	2	0.419803	5.19801	9.3305	8.66166	0.444408	0.365551
448	3	1	0	1.6	1	2	0.098093	3.44859	3.19374	2.47158	0.200487	0.176703
449	3	1	0	1.6	1	2	0.0948411	3.39219	3.12187	2.60735	0.20169	0.173749
450	7	1	0	1.6	1	2	5.40994	9.02229	12.3809	13.1362	0.916884	1.31226
451	3	1	0	1.6	1	2	0.0401497	2.46284	3.06335	2.41988	0.215184	0.113049
452	4	1	0	1.6	1	2	0.532096	4.63991	4.56025	4.30397	0.475304	0.411547
453	5	1	0	1.6	1	2	1.70416	5.94289	6.74821	6.59403	0.758873	0.736512
454	5	1	0	1.6	1	2	1.6716	5.9018	6.65011	6.52644	0.755986	0.729442
455	8	1	0	1.6	1	2	8.3403	10.8849	16.3517	18.2778	0.946422	1.62936
456	7	1	0	1.6	1	2	5.43103	8.97274	12.3884	13.2566	0.926502	1.31482
457	7	1	0	1.6	1	2	0.138697	3.58564	7.12917	6.32707	0.310242	0.210116
458	6	1	0	1.6	1	2	3.29784	7.40142	9.28641	9.64997	0.867699	1.02457
459	5	1	0	1.6	1	2	1.68303	5.91563	6.65691	6.92154	0.757492	0.731933
460	7	0.6	0.9	1.4	0.1	2	0.564311	4.27019	7.57894	5.68855	0.618018	0.423823
461	8	0.6	0.9	1.4	0.1	2	0.954089	4.84046	8.96775	7.01994	0.7248	0.551086
462	3	0.6	0.9	1.4	0.1	2	0.0219335	1.70291	3.02717	2.28959	0.200025	0.0835563
463	9	0.6	0.9	1.4	0.1	2	1.51891	5.56977	10.529	8.12826	0.802068	0.69533
464	10	0.6	0.9	1.4	0.1	2	2.04449	6.28149	12.0769	10.5232	0.840234	0.80671
465	3	0.6	0.9	1.4	0.1	2	0.0220991	1.64935	3.06509	2.12262	0.20002	0.0838711
466	6	0.6	0.9	1.4	0.1	2	0.269865	3.63434	6.27099	4.55907	0.465287	0.293088
467	5	0.6	0.9	1.4	0.1	2	0.123271	2.98382	5.1206	4.12837	0.38674	0.198087
468	3	0.6	0.9	1.4	0.1	2	0.0105751	1.28603	3.0795	2.31538	0.200052	0.0580187
469	9	0.6	0.9	1.4	0.1	2	1.44483	5.50696	10.441	8.59529	0.796291	0.678161
470	3	0.6	0.9	1.4	0.1	2	0.0205469	1.55115	3.02522	2.12123	0.208472	0.080872
471	8	0.6	0.9	1.4	0.1	2	1.01541	4.8969	9.02604	6.62004	0.737789	0.56852
472	5	0.6	0.9	1.4	0.1	2	0.076581	2.81351	5.05931	4.33261	0.345429	0.15613
473	5	0.6	0.9	1.4	0.1	2	0.0801121	3.02478	5.07212	3.62243	0.242411	0.159689
474	6	0.6	0.9	1.4	0.1	2	0.285217	3.6331	6.28219	4.38323	0.48321	0.301309
475	4	0.6	0.9	1.4	0.1	2	0.0417655	2.35595	4.04177	2.92892	0.200147	0.115301
476	10	0.6	0.9	1.4	0.1	2	2.07667	6.308	12.0932	9.46018	0.836663	0.813034
477	5	0.6	0.9	1.4	0.1	2	0.0616788	3.03564	5.09916	3.50763	0.200186	0.140118
478	6	0.6	0.9	1.4	0.1	2	0.267936	3.6402	6.27855	4.60725	0.465111	0.292039
479	5	0.6	0.9	1.4	0.1	2	0.0889965	2.98612	5.10606	3.68767	0.273586	0.168311
480	4	0.6	0.9	1.4	0.1	2	0.0394996	2.06919	4.04802	3.28613	0.316891	0.11213
481	8	0.6	0.9	1.4	0.1	2	0.956093	4.89035	8.9661	7.03921	0.721194	0.551665
482	9	0.6	0.9	1.4	0.1	2	1.41711	5.47025	10.4007	8.65589	0.794419	0.671626
483	7	0.6	0.9	1.4	0.1	2	0.614048	4.25208	7.60382	5.84398	0.64633	0.442106
484	7	0.6	0.9	1.4	0.1	2	0.577693	4.23341	7.58983	5.36125	0.629087	0.428819
485	4	0.6	0.9	1.4	0.1	2	0.0476093	2.39554	4.04761	3.06456	0.241199	0.123104
486	4	0.6	0.9	1.4	0.1	2	0.0438934	2.33498	4.04389	3.06382	0.249727	0.118202
487	6	0.6	0.9	1.4	0.1	2	0.346391	3.61958	6.3418	5.1936	0.573001	0.332054
488	10	0.6	0.9	1.4	0.1	2	1.88347	6.16076	11.901	10.1208	0.828644	0.774292
489	7	0.8	0	0.8	1	1	3.2998	7.86092	10.3174	11.928	0.806075	1.02487
490	3	0.8	0	0.8	1	1	0.0703326	2.91665	3.08934	2.28039	0.200254	0.149625
491	3	0.8	0	0.8	1	1	0.0667035	2.89934	3.0794	2.37675	0.200253	0.145713
492	8	0.8	0	0.8	1	1	5.4568	9.40472	13.417	13.967	0.874212	1.31794
493	9	0.8	0	0.8	1	1	8.55041	11.3681	17.5831	18.4649	0.9091	1.64975
494	5	0.8	0	0.8	1	1	0.641337	5.25613	5.64502	4.86603	0.465178	0.451823
495	7	0.8	0	0.8	1	1	3.32792	7.80414	10.3332	9.32954	0.816344	1.02923
496	5	0.8	0	0.8	1	1	0.630716	5.2244	5.58113	4.76484	0.463768	0.448066
497	7	0.8	0	0.8	1	1	3.36094	7.78453	10.3526	10.1763	0.822804	1.03432
498	10	0.8	0	0.8	1	1	12.3723	13.3247	22.3051	24.2586	0.934798	1.98449
499	5	0.8	0	0.8	1	1	0.642574	5.24902	5.66308	4.45842	0.46667	0.452258
500	9	0.8	0	0.8	1	1	8.34658	11.3172	17.3423	22.309	0.901236	1.62997
501	6	0.8	0	0.8	1	1	1.75639	6.43226	7.76597	7.12773	0.701876	0.747713
502	5	0.8	0	0.8	1	1	0.801805	5.19131	5.8018	6.3603	0.55566	0.505195
503	9	0.8	0	0.8	1	1	8.65906	11.3061	17.6909	16.9545	0.920156	1.6602
504	6	0.8	0	0.8	1	1	1.78992	6.4304	7.8145	8.96733	0.711088	0.754818
505	6	0.8	0	0.8	1	1	1.74294	6.44027	7.7523	7.18627	0.697809	0.744847
506	5	0.8	0	0.8	1	1	0.643656	5.23639	5.65875	5.62721	0.468852	0.452639
507	4	0.8	0	0.8	1	1	0.145045	4.11646	4.14504	3.9423	0.200172	0.21487
508	9	0.8	0	0.8	1	1	8.59303	11.3245	17.6096	19.2148	0.914514	1.65386
509	6	0.8	0	0.8	1	1	1.74284	6.43513	7.74741	8.39274	0.698538	0.744825
510	8	0.8	0	0.8	1	1	5.42084	9.39995	13.3522	13.5197	0.871864	1.31359
511	4	0.8	0	0.8	1	1	0.144615	4.11141	4.12886	3.29873	0.200164	0.214552
512	7	0.8	0	0.8	1	1	3.28814	7.83713	10.274	12.1333	0.808157	1.02306
513	4	0.8	0	0.8	1	1	0.145396	4.10886	4.13314	3.21005	0.201235	0.21513
514	3	0.8	0	0.8	1	1	0.0208633	1.95528	3.05172	2.50101	0.200968	0.0814923
515	10	0.8	0	0.8	1	1	12.0595	13.3912	22.0556	27.9262	0.917005	1.95925
516	10	0.8	0	0.8	1	1	12.2887	13.3236	22.2386	25.0418	0.930689	1.97778
517	10	0.8	0	0.8	1	1	12.6928	13.4034	22.6526	22.4071	0.94151	2.01004
518	10	0.8	0	0.8	1	1	12.3299	13.4225	22.3233	29.8613	0.925203	1.98109
519	8	0.8	0	0.8	1	1	5.41085	9.45347	13.358	16.3253	0.866086	1.31237
520	8	0.8	0	0.8	1	1	5.55517	9.55676	13.6461	16.61	0.867521	1.32976
521	9	0.8	0	0.8	1	1	8.37816	11.3561	17.3657	21.6351	0.899759	1.63305
522	8	0.8	0	0.8	1	1	5.62031	9.46958	13.6274	12.7123	0.881735	1.33754
523	3	0.8	0	0.8	1	1	0.0696294	2.91247	3.07816	2.26786	0.200147	0.148875
524	7	0.8	0	0.8	1	1	3.2632	7.82224	10.253	10.058	0.805502	1.01917
525	6	0.8	0	0.8	1	1	1.75433	6.42403	7.76499	6.56582	0.702423	0.747276
526	4	0.8	0	0.8	1	1	0.147703	4.12252	4.14759	3.26891	0.202885	0.21683
527	5	0.2	0	0	0	0.5	0.120501	2.99476	5.12339	3.8273	0.314888	0.195848
528	9	0.2	0	0	0	0.5	1.45152	6.01325	10.4338	8.62972	0.729793	0.679731
529	8	0.2	0	0	0	0.5	0.952736	5.22561	8.96818	6.69119	0.668198	0.550695
530	5	0.2	0	0	0	0.5	0.125061	3.00196	5.11521	3.40518	0.322182	0.19952
531	4	0.2	0	0	0	0.5	0.0448429	2.25519	4.04484	3.06592	0.205989	0.119474
532	10	0.2	0	0	0	0.5	2.07052	6.76589	12.0947	10.2648	0.779731	0.81183
533	9	0.2	0	0	0	0.5	1.47347	5.97421	10.4586	8.2462	0.738333	0.68485
534	8	0.2	0	0	0	0.5	0.940438	5.22681	8.9364	6.28756	0.664254	0.54713
535	7	0.2	0	0	0	0.5	0.579268	4.46657	7.60867	5.32316	0.588168	0.429403
536	9	0.2	0	0	0	0.5	1.41773	6.01462	10.4034	7.57868	0.722782	0.671771
537	9	0.2	0	0	0	0.5	1.40276	5.97128	10.3747	7.27085	0.723574	0.668216
538	7	0.2	0	0	0	0.5	0.561805	4.4758	7.54531	5.47829	0.577727	0.422881
539	4	0.2	0	0	0	0.5	0.0429406	2.24195	4.04654	2.86322	0.200432	0.116912
540	4	0.2	0	0	0	0.5	0.0435659	2.25286	4.05698	2.72027	0.200981	0.11776
541	6	0.2	0	0	0	0.5	0.297059	3.73978	6.3155	4.5489	0.466068	0.307501
542	8	0.2	0	0	0	0.5	0.960398	5.1541	8.94784	6.53799	0.679955	0.552905
543	8	0.2	0	0	0	0.5	0.959197	5.1805	8.92429	6.87572	0.676251	0.552559
544	6	0.2	0	0	0	0.5	0.311851	3.72039	6.31257	4.81347	0.483185	0.315064
545	6	0.2	0	0	0	0.5	0.296414	3.72704	6.2998	4.2754	0.466786	0.307167
546	5	0.2	0	0	0	0.5	0.123869	3.00967	5.15515	3.70242	0.318829	0.198567
547	6	0.2	0	0	0	0.5	0.301804	3.73134	6.29418	4.81856	0.472062	0.309947
548	5	0.2	0	0	0	0.5	0.124007	2.9839	5.12443	3.623	0.323349	0.198677
549	10	0.2	0	0	0	0.5	1.98347	6.81349	11.9711	8.50652	0.762892	0.794581
550	3	0.2	0	0	0	0.5	0.010091	1.15264	2.99566	2.00225	0.201428	0.056675
551	5	0.2	0	0	0	0.5	0.122291	2.97986	5.08458	3.77336	0.32059	0.197298
552	9	0.2	0	0	0	0.5	1.43793	5.96895	10.444	7.90448	0.731234	0.676541
553	7	0.2	0	0	0	0.5	0.598509	4.46859	7.61939	6.07132	0.598433	0.436476
554	4	0.2	0	0	0	0.5	0.043333	2.23611	4.02001	2.80554	0.20291	0.117445
555	10	0.2	0	0	0	0.5	1.95814	6.81383	11.968	8.84038	0.759783	0.789491
556	3	0.2	0	0	0	0.5	0.0126168	1.24106	3.00528	2.01767	0.200272	0.0633722
557	6	0.2	0	0	0	0.5	0.295043	3.72774	6.27792	4.51523	0.465653	0.306456
558	10	0.2	0	0	0	0.5	2.01205	6.7541	12.0096	9.23534	0.772448	0.800285
559	4	0.2	0	0	0	0.5	0.0433164	2.24097	4.11421	3.05634	0.202745	0.117423
560	3	0.2	0	0	0	0.5	0.00732061	0.97431	2.97775	2.00365	0.200703	0.0482724
561	3	0.2	0	0	0	0.5	0.0152333	1.35615	2.97952	1.97006	0.201099	0.0696342
562	3	0.2	0	0	0	0.5	0.0119047	1.20044	2.98021	2.00765	0.201467	0.061558
563	10	0.2	0	0	0	0.5	2.05108	6.7409	12.0531	9.50254	0.77922	0.808009
564	7	0.2	0	0	0	0.5	0.579587	4.45066	7.59381	5.52175	0.590395	0.429521
565	8	0.2	0	0	0	0.5	0.963447	5.1848	8.95846	7.27808	0.67675	0.553782
566	7	0.2	0	0	0	0.5	0.587531	4.45153	7.60172	5.89836	0.595298	0.432454
567	8	1	0	1.8	1	1	17.3267	14.9015	25.346	29.2045	0.993391	2.34846
568	10	1	0	1.8	1	1	36.5588	21.5801	46.2792	62.605	0.991833	3.41131
569	8	1	0	1.8	1	1	17.857	15.0764	25.9227	29.0387	0.989657	2.38413
570	10	1	0	1.8	1	1	37.8296	21.899	47.8234	58.72	0.993206	3.47009
571	9	1	0	1.8	1	1	26.2407	18.2754	35.3134	40.1643	0.991142	2.8901
572	4	1	0	1.8	1	1	1.80638	5.137	5.89371	5.47936	0.987444	0.75828
573	4	1	0	1.8	1	1	0.0528886	2.62871	4.22554	3.33996	0.200112	0.12975
574	9	1	0	1.8	1	1	25.8627	18.1368	34.7971	41.7885	0.99113	2.86921
575	6	1	0	1.8	1	1	4.39469	8.95164	10.3947	10.7244	0.835229	1.18274
576	10	1	0	1.8	1	1	38.559	22.1194	48.7213	56.8812	0.991797	3.50339
577	6	1	0	1.8	1	1	1.15659	6.50509	7.15659	7.18912	0.577164	0.606756
578	5	1	0	1.8	1	1	3.67232	7.01154	8.62201	8.62866	0.988322	1.08117
579	7	1	0	1.8	1	1	11.2217	11.9844	18.2277	20.2643	0.990979	1.88997
580	10	1	0	1.8	1	1	37.772	21.9137	47.749	59.3373	0.992172	3.46745
581	10	1	0	1.8	1	1	39.099	22.2461	49.3429	57.7714	0.992244	3.52783
582	6	1	0	1.8	1	1	6.68313	9.32623	12.6947	13.5118	0.98792	1.45853
583	3	1	0	1.8	1	1	0.00633749	0.882615	3.02129	1.7609	0.201622	0.0449142
584	6	1	0	1.8	1	1	6.74265	9.3721	12.8113	13.4173	0.989844	1.46501
585	8	1	0	1.8	1	1	17.487	14.9409	25.4595	27.6785	0.990327	2.3593
586	3	1	0	1.8	1	1	0.00563888	0.825737	3.16854	1.87461	0.201817	0.0423664
587	9	1	0	1.8	1	1	26.2579	18.263	35.2489	42.1728	0.992333	2.89104
588	4	1	0	1.8	1	1	0.0465495	2.27788	4.23165	3.28638	0.222277	0.121726
589	4	1	0	1.8	1	1	1.78216	5.11606	5.83053	5.3804	0.981922	0.753179
590	4	1	0	1.8	1	1	0.0333978	2.01134	4.14205	3.12629	0.203176	0.103106
591	7	1	0	1.8	1	1	11.0177	11.9424	17.9825	19.7587	0.989755	1.87271
592	6	1	0	1.8	1	1	6.52574	9.3461	12.5257	13.2673	0.988528	1.44125
593	7	1	0	1.8	1	1	11.0808	11.9592	18.0793	18.7087	0.990228	1.87806
594	9	1	0	1.8	1	1	25.9673	18.2419	34.9942	46.1687	0.990349	2.875
595	7	1	0	1.8	1	1	11.1621	11.9585	18.1328	19.5453	0.990629	1.88494
596	9	1	0	1.8	1	1	26.5229	18.3375	35.5959	40.217	0.991031	2.9056
597	5	1	0	1.8	1	1	0.192351	3.35753	5.35501	4.64868	0.378981	0.247441
598	3	1	0	1.8	1	1	0.417865	3.43053	3.39923	2.73372	0.753755	0.364706
599	5	1	0	1.8	1	1	0.908144	5.78254	5.90814	5.60261	0.529208	0.537653
600	5	1	0	1.8	1	1	3.71374	7.04437	8.69294	8.67318	0.987126	1.08725
601	8	1	0	1.8	1	1	17.3194	14.9896	25.4876	32.3094	0.988315	2.34797
602	5	1	0	1.8	1	1	0.256397	3.96874	5.38752	5.0051	0.388843	0.285681
603	8	1	0	1.8	1	1	17.2385	14.8231	25.1537	28.9353	0.991472	2.34247
604	3	1	0	1.8	1	1	0.00482801	0.776692	3.22859	1.8835	0.200853	0.0392021
605	4	0.2	0	0	1.5	1	0.0769631	2.25818	4.08402	3.08563	0.3207	0.156519
606	3	0.2	0	0	1.5	1	0.0088138	1.02986	2.91525	1.97804	0.200654	0.0529671
607	7	0.2	0	0	1.5	1	1.29355	4.86506	8.29316	6.95534	0.816356	0.641677
608	8	0.2	0	0	1.5	1	2.16841	6.04346	10.1837	9.94628	0.856776	0.830798
609	6	0.2	0	0	1.5	1	0.689159	3.83429	6.67531	5.39279	0.74335	0.468365
610	4	0.2	0	0	1.5	1	0.0874422	2.25158	4.08346	2.94844	0.357433	0.166834
611	3	0.2	0	0	1.5	1	0.0172378	1.46263	2.99801	1.95953	0.201774	0.074074
612	6	0.2	0	0	1.5	1	0.706182	3.86751	6.72506	5.52226	0.746495	0.474115
613	4	0.2	0	0	1.5	1	0.0865264	2.26462	4.11226	2.97694	0.350956	0.165958
614	8	0.2	0	0	1.5	1	2.1918	6.03861	10.1746	8.85518	0.862334	0.835268
615	3	0.2	0	0	1.5	1	0.0160443	1.39995	3.02505	2.06901	0.200333	0.0714637
616	5	0.2	0	0	1.5	1	0.322096	2.96756	5.31393	4.10902	0.630825	0.320197
617	5	0.2	0	0	1.5	1	0.299985	2.98937	5.30591	4.33665	0.596175	0.309012
618	6	0.2	0	0	1.5	1	0.671537	3.85708	6.66517	5.77599	0.72752	0.462339
619	7	0.2	0	0	1.5	1	1.28464	4.85384	8.28707	7.7379	0.81523	0.639463
620	5	0.2	0	0	1.5	1	0.314644	2.98311	5.36217	4.11077	0.617213	0.316472
621	3	0.8	0	2	0.01	0.1	0.00454791	0.789998	3.22469	1.87666	0.200287	0.0380479
622	8	0.8	0	2	0.01	0.1	0.147082	2.50085	8.24365	6.86468	0.527109	0.216374
623	4	0.8	0	2	0.01	0.1	0.00683874	0.910383	4.09275	3.40182	0.214529	0.0466566
624	7	0.8	0	2	0.01	0.1	0.0718848	2.56355	7.20001	6.31171	0.354007	0.151267
625	7	0.8	0	2	0.01	0.1	0.0317746	2.00064	7.01824	6.29091	0.266754	0.100569
626	8	0.8	0	2	0.01	0.1	0.240102	3.38142	8.28045	8.16214	0.481633	0.276454
627	7	0.8	0	2	0.01	0.1	0.0916652	2.25827	7.20889	5.92864	0.518045	0.170816
628	10	0.8	0	2	0.01	0.1	0.582928	6.20199	10.5829	9.92741	0.504954	0.430757
629	8	0.8	0	2	0.01	0.1	0.277105	2.95301	8.34799	8.46716	0.610004	0.296994
630	5	0.8	0	2	0.01	0.1	0.102422	2.44624	5.22499	4.26443	0.38513	0.18056
631	3	0.8	0	2	0.01	0.1	0.00132263	0.423021	3.19357	1.89895	0.206745	0.0205185
632	6	0.8	0	2	0.01	0.1	0.0617561	1.71217	6.13248	5.52185	0.480541	0.140205
633	5	0.8	0	2	0.01	0.1	0.0293547	1.25152	5.09254	4.52453	0.441766	0.0966638
634	4	0.8	0	2	0.01	0.1	0.00911887	0.989792	4.09	3.26029	0.237719	0.053876
635	9	0.8	0	2	0.01	0.1	0.124792	2.93186	9.14061	8.33075	0.498559	0.199305
636	6	0.8	0	2	0.01	0.1	0.0499281	2.02472	6.13758	5.60307	0.306407	0.126066
637	5	0.8	0	2	0.01	0.1	0.0318878	2.04767	5.0872	4.50115	0.205897	0.100748
638	8	0.8	0	2	0.01	0.1	0.220782	2.54041	8.3885	7.77481	0.673078	0.265098
639	3	0.8	0	2	0.01	0.1	0.00884373	0.709713	3.32121	1.89779	0.401259	0.053057
640	5	0.8	0	2	0.01	0.1	0.0434475	1.91131	5.11975	4.83006	0.309442	0.1176
641	5	0.8	0	2	0.01	0.1	0.00857447	1.06019	5.14916	4.27009	0.205055	0.0522431
642	9	0.8	0	2	0.01	0.1	0.140775	3.11278	9.29004	8.30136	0.460311	0.211684
643	4	0.8	0	2	0.01	0.1	0.0105115	1.22216	4.15011	3.35208	0.203856	0.0578438
644	7	0.8	0	2	0.01	0.1	0.0836389	1.47781	7.09857	5.90967	0.758454	0.163166
645	3	0.8	0	2	0.01	0.1	0.00145669	0.435911	2.8804	1.70589	0.20087	0.0215332
646	4	0.8	0	2	0.01	0.1	0.018884	1.51352	4.11544	3.46906	0.207909	0.0775304
647	5	0.8	0	2	0.01	0.1	0.0590601	1.98866	5.226	4.31823	0.352934	0.137111
648	9	0.8	0	2	0.01	0.1	0.417685	3.27914	9.58148	9.74753	0.674854	0.364628
649	10	0.8	0	2	0.01	0.1	5.69888	10.5877	15.8383	16.2492	0.84796	1.34685
650	6	0.8	0	2	0.01	0.1	0.0570412	1.8263	6.22264	5.28649	0.406359	0.134747
651	6	0.8	0	2	0.01	0.1	0.52399	4.09094	6.5262	5.6172	0.630999	0.408401
652	5	0.8	0	2	0.01	0.1	0.0215583	1.33562	5.09152	4.47012	0.302388	0.0828386
653	7	0.8	0	2	0.01	0.1	0.138654	2.70504	7.30026	6.50824	0.480874	0.210083
654	6	0.8	0	2	0.01	0.1	0.0398278	1.45472	6.14637	5.6615	0.508308	0.112595
655	5	0.8	0	2	0.01	0.1	0.0573956	2.35774	5.1835	4.47098	0.270932	0.135165
656	8	0.8	0	2	0.01	0.1	0.376974	4.64575	8.45988	8.12564	0.463307	0.346402
657	8	0.8	0	2	0.01	0.1	0.0932067	1.78619	8.10568	7.60464	0.698618	0.172246
658	3	0.8	0	2	0.01	0.1	0.0039727	0.733681	3.20586	1.95177	0.201055	0.0355605
659	10	0.8	0	2	0.01	0.1	0.242435	3.80657	10.4148	9.12898	0.537927	0.277794
660	3	0.8	0	2	0.01	0.1	0.0106343	0.912021	3.30422	1.891	0.30026	0.0581809
661	9	0.8	0	2	0.01	0.1	0.499554	5.57119	9.60471	9.01442	0.492999	0.398764
662	3	0.8	0	2	0.01	0.1	0.00572304	0.766549	3.27886	1.88606	0.235559	0.0426814
663	10	0.8	0	2	0.01	0.1	1.36978	5.31196	11.4947	11.0279	0.828868	0.660315
664	10	0.8	0	2	0.01	0.1	0.150954	2.45973	10.2212	9.54377	0.697698	0.219203
665	5	0.8	0	2	0.01	0.1	0.0269384	1.67521	5.06703	4.7967	0.244988	0.0926
666	7	0.8	0	2	0.01	0.1	0.179196	2.93161	7.29248	7.4212	0.447651	0.23883
667	10	0.8	0	2	0.01	0.1	0.429432	4.43383	10.4333	9.2212	0.668406	0.36972
668	7	0.8	0	2	0.01	0.1	0.170449	2.64832	7.30945	7.07773	0.500537	0.232928
669	4	0.8	0	2	0.01	0.1	0.0523738	1.86593	4.1628	3.31261	0.345668	0.129117
670	9	0.8	0	2	0.01	0.1	0.346935	4.2998	9.48973	9.20695	0.489761	0.332314
671	9	0.8	0	2	0.01	0.1	0.262033	2.84844	9.32404	7.98107	0.734587	0.288804
672	8	0.8	0	2	0.01	0.1	0.175404	3.49963	8.20561	7.07785	0.454997	0.23629
673	4	0.8	0	2	0.01	0.1	0.0271163	1.88208	4.10627	3.2708	0.20026	0.0929052
674	9	0.8	0	2	0.01	0.1	0.346286	3.68521	9.44162	8.70693	0.637397	0.332004
675	7	0.8	0	2	0.01	0.1	0.280219	3.45448	7.34706	6.94341	0.490271	0.298658
676	5	0.8	0	2	0.01	0.1	0.0207314	1.5421	5.07168	4.11995	0.233432	0.0812342
677	3	0.8	0	2	0.01	0.1	0.00217138	0.518779	2.98114	1.76039	0.206975	0.0262901
678	6	0.8	0	2	0.01	0.1	0.150032	2.88307	6.21976	5.72801	0.399305	0.218533
679	10	0.8	0	2	0.01	0.1	0.399681	3.74266	10.5466	9.42	0.707552	0.356683
680	10	0.8	0	2	0.01	0.1	0.794879	3.95762	10.8211	9.6717	0.958842	0.503009
681	3	0.8	0	2	0.01	0.1	0.00106881	0.388734	3.01556	1.79499	0.201539	0.0184449
682	9	0.8	0	2	0.01	0.1	0.891834	4.40376	9.9744	9.54075	0.796417	0.532804
683	6	0.8	0	2	0.01	0.1	0.0996693	2.32674	6.06133	5.57874	0.423807	0.178117
684	3	0.8	0	2	0.01	0.1	0.00373158	0.709428	3.21764	1.8856	0.202425	0.0344645
685	7	0.8	0	2	0.01	0.1	0.139765	2.5732	7.24535	6.82053	0.475616	0.210923
686	5	0.8	0	2	0.01	0.1	0.0124393	1.25754	5.04576	4.47419	0.215573	0.0629249
687	4	0.8	0	2	0.01	0.1	0.00839247	1.0742	4.11237	3.31123	0.203389	0.0516857
688	7	0.8	0	2	0.01	0.1	0.121291	2.10965	7.13068	6.62434	0.573039	0.19649
689	4	0.8	0	2	0.01	0.1	0.0149869	1.33868	4.17378	3.3802	0.222627	0.0690685
690	8	0.8	0	2	0.01	0.1	0.06507	2.58281	8.15852	7.35647	0.360599	0.143918
691	4	0.8	0	2	0.01	0.1	0.0190688	1.66102	4.21934	3.70625	0.221361	0.0779088
692	9	0.8	0	2	0.01	0.1	0.0968206	2.09344	9.18085	8.72371	0.655765	0.175553
693	6	0.8	0	2	0.01	0.1	0.121074	3.04207	6.20426	5.45799	0.341578	0.196314
694	8	0.8	0	2	0.01	0.1	3.05027	8.09477	11.157	11.0464	0.791197	0.985358
695	9	0.8	0	2	0.01	0.1	0.316942	3.66224	9.59722	8.40834	0.604118	0.317625
696	3	0.8	0	2	0.01	0.1	0.00685112	0.886936	3.41147	1.99139	0.213493	0.0466988
697	4	0.8	0	2	0.01	0.1	0.00459055	0.783175	4.02013	3.34825	0.204159	0.0382259
698	4	0.8	0	2	0.01	0.1	0.00412711	0.751609	4.10901	3.22281	0.213913	0.036245
699	6	0.8	0	2	0.01	0.1	0.0701485	1.82402	6.17362	5.09218	0.536091	0.149429
700	10	0.8	0	2	0.01	0.1	0.521461	3.44845	10.5743	10.3435	0.741011	0.407414
701	9	0.8	0	2	0.01	0.1	4.69408	9.78746	13.8314	13.8799	0.824187	1.22236
702	7	0.8	0	2	0.01	0.1	0.244689	3.64199	7.36327	6.71773	0.46212	0.279082
703	6	0.8	0	2	0.01	0.1	0.0287785	1.18976	6.11136	5.12869	0.473348	0.0957104
704	8	0.8	0	2	0.01	0.1	0.156104	2.12327	8.26759	7.08317	0.760955	0.222911
705	4	0.8	0	2	0.01	0.1	0.0228122	1.71094	4.11438	3.06776	0.203343	0.0852135
706	5	0.8	0	2	0.01	0.1	0.014564	1.22509	5.28255	4.70732	0.252445	0.0680872
707	8	0.8	0	2	0.01	0.1	0.50695	3.89646	8.5541	8.21712	0.635425	0.401706
708	4	0.8	0	2	0.01	0.1	0.0124922	0.757968	4.17828	3.37333	0.497603	0.0630585
709	4	0.8	0	2	0.01	0.1	0.0208254	1.67675	4.05722	3.22817	0.202538	0.0814183
710	10	0.8	0	2	0.01	0.1	0.437774	4.5812	10.5629	10.0801	0.614198	0.373293
711	6	0.8	0	2	0.01	0.1	0.0162815	1.55811	6.06692	5.41793	0.206346	0.07199
712	3	0.8	0	2	0.01	0.1	0.00284671	0.429832	3.19217	1.83036	0.366712	0.0301021
713	8	0.8	0	2	0.01	0.1	0.209908	2.8161	8.37749	7.49677	0.5802	0.258488
714	6	0.8	0	2	0.01	0.1	0.0892563	2.09229	6.18855	5.83321	0.440732	0.168556
715	4	0.8	0	2	0.01	0.1	0.0252408	1.42927	4.15476	3.53695	0.314937	0.0896347
716	9	0.8	0	2	0.01	0.1	0.294303	4.31802	9.28023	7.99328	0.49256	0.306071
717	9	0.8	0	2	0.01	0.1	0.332054	3.55021	9.44494	7.98449	0.708674	0.325109
718	6	0.8	0	2	0.01	0.1	0.0309891	1.82542	6.0596	5.2966	0.265801	0.0993184
719	10	0.8	0	2	0.01	0.1	0.477428	4.99648	10.4915	10.2252	0.595507	0.389833
720	10	0.8	0	2	0.01	0.1	0.170167	3.28227	10.2479	9.18317	0.525041	0.232735
721	8	0.8	0	2	0.01	0.1	0.247827	3.11373	8.43012	7.09511	0.659517	0.280866
722	3	0.8	0	2	0.01	0.1	0.00180299	0.496713	3.04606	1.80024	0.205407	0.0239564
723	5	0.8	0	2	0.01	0.1	0.0239239	1.69306	5.11297	4.48625	0.216666	0.0872652
724	3	0.8	0	2	0.01	0.1	0.0114468	0.824626	3.29736	1.87494	0.382722	0.0603625
725	5	0.8	0	2	0.01	0.1	0.0251649	1.52662	5.13447	4.42583	0.28855	0.0894999
726	6	0.8	0	2	0.01	0.1	0.0944147	2.68893	6.10531	6.00879	0.309946	0.173358
727	10	0.8	0	2	0.01	0.1	0.411588	3.30546	10.5049	9.65225	0.73118	0.361956
728	8	0.8	0	2	0.01	0.1	0.0909437	2.52014	8.15877	7.29458	0.45257	0.170142
729	7	0.8	0	2	0.01	0.1	0.0887022	2.18119	7.1697	6.33402	0.48808	0.168032
730	3	0.8	0	2	0.01	0.1	0.00937601	0.79739	3.4287	1.98364	0.349232	0.0546304
731	9	0.8	0	2	0.01	0.1	0.482328	3.46392	9.58773	8.66311	0.826078	0.391829
732	6	0.8	0	2	0.01	0.1	0.0842069	2.0448	6.20098	5.87563	0.48662	0.163719
733	9	0.8	0	2	0.01	0.1	0.299568	3.00143	9.40272	8.737	0.66997	0.308797
734	7	0.8	0	2	0.01	0.1	1.69082	6.45308	8.74495	8.24873	0.732384	0.733625
735	10	0.8	0	2	0.01	0.1	0.492562	4.16217	10.6335	9.14236	0.682666	0.395964
736	7	0.8	0	2	0.01	0.1	0.149047	2.08227	7.28652	6.11026	0.648676	0.217815
737	8	0.8	0	2	0.01	0.1	0.262491	3.13209	8.31101	7.65956	0.609236	0.289056
738	5	0.8	0	2	0.01	0.1	0.037566	2.21312	5.09689	4.64276	0.201423	0.109351
739	7	0.8	0	2	0.01	0.1	0.0572131	1.54792	7.17775	6.55203	0.589496	0.13495
740	10	0.8	0	2	0.01	0.1	0.512415	5.12479	10.514	9.27955	0.562665	0.403865
741	9	0.8	0	0.6	1	0.5	37.6998	21.923	46.83	58.583	0.991438	3.46413
742	3	0.8	0	0.6	1	0.5	0.070791	2.92768	2.99609	2.3959	0.200574	0.150111
743	4	0.8	0	0.6	1	0.5	0.448804	4.14104	4.48956	3.77057	0.49583	0.377967
744	5	0.8	0	0.6	1	0.5	1.88927	5.60969	6.86648	6.43595	0.888143	0.775483
745	10	0.8	0	0.6	1	0.5	84.5348	32.7251	94.0273	114.346	0.991305	5.18732
746	10	0.8	0	0.6	1	0.5	93.2532	34.3901	103.898	134.056	0.991599	5.44825
747	4	0.8	0	0.6	1	0.5	0.0488429	2.44062	4.04884	4.52103	0.201812	0.124688
748	4	0.8	0	0.6	1	0.5	0.468571	4.1132	4.44135	3.9736	0.517999	0.386201
749	7	0.8	0	0.6	1	0.5	8.91714	10.831	15.9506	18.5072	0.989648	1.68476
750	4	0.8	0	0.6	1	0.5	0.486966	4.13543	4.51501	3.93032	0.529153	0.393708
751	4	0.8	0	0.6	1	0.5	0.469807	4.11762	4.46893	3.93312	0.518219	0.38671
752	3	0.8	0	0.6	1	0.5	0.0717156	2.94119	3.04678	2.32886	0.201087	0.151089
753	5	0.8	0	0.6	1	0.5	1.89553	5.65524	6.91827	7.06518	0.879234	0.776765
754	8	0.8	0	0.6	1	0.5	17.7385	15.0798	25.64	28.6611	0.988889	2.3762
755	9	0.8	0	0.6	1	0.5	37.3341	21.8265	46.3561	59.4118	0.991935	3.44729
756	3	0.8	0	0.6	1	0.5	0.0687524	2.90161	2.99368	2.34699	0.200291	0.147934
757	10	0.8	0	0.6	1	0.5	85.9278	33.0145	95.8833	125.278	0.992035	5.22988
758	5	0.8	0	0.6	1	0.5	1.8819	5.60137	6.85507	6.92361	0.887364	0.773969
759	10	0.8	0	0.6	1	0.5	67.6735	30.2637	78.0466	237.325	0.968519	4.64124
760	7	0.8	0	0.6	1	0.5	7.45437	10.5002	14.4454	37.3089	0.928795	1.54039
761	3	0.8	0	0.6	1	0.5	0.0738221	2.98092	3.17272	2.4353	0.200197	0.153292
762	8	0.8	0	0.6	1	0.5	17.7257	15.0971	25.7045	31.1408	0.989126	2.37535
763	3	0.8	0	0.6	1	0.5	0.00186787	0.484147	3.03242	2.02034	0.200025	0.0243836
764	6	0.8	0	0.6	1	0.5	4.35009	7.78739	10.3374	10.3981	0.99409	1.17672
765	8	0.8	0	0.6	1	0.5	15.0603	14.6177	23.2791	64.0157	0.947196	2.18948
766	7	0.8	0	0.6	1	0.5	8.93026	10.8316	15.9124	16.7941	0.988199	1.686
767	9	0.8	0	0.6	1	0.5	29.9878	20.3054	38.9865	115.357	0.962033	3.08957
768	10	0.8	0	0.6	1	0.5	98.5834	35.3103	109.498	142.378	0.992528	5.60179
769	7	0.8	0	0.6	1	0.5	8.87514	10.7997	15.8527	18.7275	0.990325	1.68079
770	7	0.8	0	0.6	1	0.5	9.05054	10.9005	16.1265	18.2387	0.988492	1.69731
771	8	0.8	0	0.6	1	0.5	17.8358	15.1527	25.8066	31.8718	0.993833	2.38271
772	8	0.8	0	0.6	1	0.5	17.8805	15.1538	25.837	30.8824	0.989571	2.38569
773	6	0.8	0	0.6	1	0.5	3.53591	7.59183	9.42909	21.363	0.880419	1.0609
774	9	0.8	0	0.6	1	0.5	36.6629	21.5953	45.4566	55.8439	0.991762	3.41616
775	5	0.8	0	0.6	1	0.5	1.88703	5.66018	6.88703	6.98174	0.875136	0.775022
776	5	0.8	0	0.6	1	0.5	1.25159	5.48249	6.25159	11.6002	0.693718	0.631184
777	9	0.8	0	0.6	1	0.5	37.2985	21.783	46.4145	53.84	0.99161	3.44565
778	5	0.8	0	1.2	0.01	0.1	0.343353	5.21158	5.32119	4.39138	0.302592	0.330594
779	6	0.8	0	1.2	0.01	0.1	0.989128	6.19595	6.98841	5.99689	0.527963	0.561114
780	9	0.8	0	1.2	0.01	0.1	3.87103	9.67204	12.8669	13.368	0.74294	1.11004
781	7	0.8	0	1.2	0.01	0.1	1.35012	7.30319	8.26607	8.26722	0.550045	0.655557
782	9	0.8	0	1.2	0.01	0.1	4.30656	9.51824	13.3599	11.9766	0.78671	1.17082
783	6	0.8	0	1.2	0.01	0.1	0.0940362	2.2787	6.06499	4.98785	0.46414	0.173011
784	4	0.8	0	1.2	0.01	0.1	0.0172462	1.46623	4.01725	3.01414	0.200659	0.0740921
785	6	0.8	0	1.2	0.01	0.1	0.974419	6.20442	7.00514	6.31133	0.525311	0.556927
786	4	0.8	0	1.2	0.01	0.1	0.136093	4.03599	4.11325	3.28925	0.200571	0.208134
787	10	0.8	0	1.2	0.01	0.1	6.07309	10.6958	16.0567	15.8058	0.832771	1.39037
788	3	0.8	0	1.2	0.01	0.1	0.06395	2.78691	3.0325	2.25907	0.200386	0.142674
789	3	0.8	0	1.2	0.01	0.1	0.0622879	2.77416	3.09525	2.39854	0.200092	0.140808
790	5	0.8	0	1.2	0.01	0.1	0.04958	1.86567	5.18153	3.97243	0.36848	0.125626
791	9	0.8	0	1.2	0.01	0.1	4.19798	9.51107	13.1853	12.1946	0.777154	1.15597
792	10	0.8	0	1.2	0.01	0.1	5.42837	10.6778	15.3783	16.0504	0.798269	1.3145
793	7	0.8	0	1.2	0.01	0.1	1.69563	7.27537	8.69137	7.5642	0.622546	0.734667
794	5	0.8	0	1.2	0.01	0.1	0.380899	5.16022	5.38061	4.42688	0.335818	0.348201
795	5	0.8	0	1.2	0.01	0.1	0.353272	5.16422	5.3481	4.60153	0.315977	0.335336
796	8	0.8	0	1.2	0.01	0.1	2.95235	8.42806	10.9697	9.74061	0.727931	0.969413
797	6	0.8	0	1.2	0.01	0.1	0.91896	6.22562	6.91362	5.9336	0.506392	0.540846
798	3	0.8	0	1.2	0.01	0.1	0.00331325	0.641585	2.91444	1.82002	0.200126	0.0324752
799	3	0.8	0	1.2	0.01	0.1	0.0384524	2.23679	3.03191	2.31672	0.201889	0.110634
800	7	0.8	0	1.2	0.01	0.1	1.76734	7.31159	8.80451	8.01267	0.63677	0.75004
801	6	0.8	0	1.2	0.01	0.1	0.430577	5.71293	6.39729	5.97751	0.351717	0.370212
802	4	0.8	0	1.2	0.01	0.1	0.133028	4.02437	4.1329	3.4341	0.200431	0.205777
803	7	0.8	0	1.2	0.01	0.1	0.154191	2.65883	7.13656	6.02128	0.537396	0.221542
804	8	0.8	0	1.2	0.01	0.1	2.84152	8.43076	10.8574	9.92897	0.713494	0.951044
805	10	0.8	0	1.2	0.01	0.1	6.01799	10.6869	16.0233	14.4835	0.829492	1.38405
806	10	0.8	0	1.2	0.01	0.1	2.31355	7.79182	12.278	12.1453	0.777078	0.858153
807	9	0.8	0	1.2	0.01	0.1	0.363342	4.43708	9.38439	8.48527	0.538003	0.340082
808	9	0.8	0	1.2	0.01	0.1	4.34132	9.45677	13.3968	12.7496	0.791549	1.17554
809	7	0.8	0	1.2	0.01	0.1	1.83911	7.27235	8.8129	7.89475	0.648712	0.765118
810	5	0.8	0	1.2	0.01	0.1	0.0756346	2.72071	5.16486	4.30577	0.254228	0.155162
811	8	0.8	0	1.2	0.01	0.1	0.197477	3.84696	8.25851	7.31888	0.435612	0.250717
812	4	0.8	0	1.2	0.01	0.1	0.138516	4.06448	4.16066	3.42644	0.200904	0.209979
813	8	0.8	0	1.2	0.01	0.1	2.86902	8.30704	10.9199	10.1293	0.727336	0.955634
814	3	0.8	0	1.2	0.01	0.1	0.00276858	0.620071	2.91429	1.79732	0.201671	0.0296862
815	8	0.8	0	1.2	0.01	0.1	2.47003	8.46268	10.476	10.7242	0.666883	0.886699
816	4	0.8	0	1.2	0.01	0.1	0.0109041	1.18891	4.10485	2.91513	0.204702	0.0589142
817	10	0.8	0	1.2	0.01	0.1	5.79251	10.5892	15.7682	14.676	0.822101	1.35787
818	7	0.6	0.6	0	0.1	0.1	0.608261	5.19661	7.61883	6.58804	0.517191	0.440018
819	9	0.6	0.6	0	0.1	0.1	1.67964	6.75416	10.7058	8.78385	0.706137	0.731194
820	6	0.6	0.6	0	0.1	0.1	0.0593779	2.90419	6.04239	5.5589	0.207709	0.137479
821	3	0.6	0.6	0	0.1	0.1	0.00739018	0.956001	2.99585	2.11834	0.202726	0.0485012
822	4	0.6	0.6	0	0.1	0.1	0.0489487	2.48716	4.08151	3.47294	0.200097	0.124823
823	8	0.6	0.6	0	0.1	0.1	0.393869	4.24019	8.36297	8.48127	0.539698	0.35408
824	10	0.6	0.6	0	0.1	0.1	0.180141	3.72499	10.1864	9.66158	0.458771	0.239459
825	10	0.6	0.6	0	0.1	0.1	2.66162	7.66942	12.6942	10.8708	0.781186	0.920445
826	4	0.6	0.6	0	0.1	0.1	0.0500181	2.45354	4.04975	3.40406	0.200017	0.126179
827	9	0.6	0.6	0	0.1	0.1	1.71941	6.79383	10.7021	9.5156	0.70996	0.739801
828	7	0.6	0.6	0	0.1	0.1	0.598085	5.16209	7.58911	5.92311	0.517115	0.436321
829	3	0.6	0.6	0	0.1	0.1	0.0010132	0.369785	3.00579	2.00474	0.200062	0.0179586
830	9	0.6	0.6	0	0.1	0.1	0.148834	3.17332	9.17312	8.67537	0.442112	0.217659
831	7	0.6	0.6	0	0.1	0.1	0.527372	5.18592	7.52827	5.99249	0.477914	0.409717
832	6	0.6	0.6	0	0.1	0.1	0.248612	4.45608	6.24893	5.02513	0.331498	0.281311
833	10	0.6	0.6	0	0.1	0.1	2.52317	7.65582	12.5041	11.2697	0.766388	0.896186
834	4	0.6	0.6	0	0.1	0.1	0.0519025	2.60769	4.0519	3.169	0.200527	0.128534
835	3	0.6	0.6	0	0.1	0.1	0.00044788	0.240442	3.05533	2.04118	0.200004	0.01194
836	8	0.6	0.6	0	0.1	0.1	1.00769	5.94068	9.00257	7.28142	0.6099	0.566355
837	6	0.6	0.6	0	0.1	0.1	0.0236434	1.84755	6.02172	5.08439	0.206465	0.086752
838	7	0.6	0.6	0	0.1	0.1	0.228638	3.27103	7.21488	6.97484	0.499949	0.269774
839	9	0.6	0.6	0	0.1	0.1	1.69073	6.74829	10.6977	8.46876	0.708023	0.733605
840	4	0.6	0.6	0	0.1	0.1	0.00396816	0.698411	3.99488	3.1123	0.200175	0.0355402
841	5	0.6	0.6	0	0.1	0.1	0.0330536	2.10599	5.04231	4.44825	0.200816	0.102573
842	10	0.6	0.6	0	0.1	0.1	1.13082	5.7446	11.1272	11.8815	0.731661	0.59996
843	8	0.6	0.6	0	0.1	0.1	1.07088	5.94564	9.06832	7.08602	0.62757	0.583843
844	5	0.6	0.6	0	0.1	0.1	0.118973	3.47373	5.1289	4.39967	0.267104	0.194603
845	6	0.6	0.6	0	0.1	0.1	0.301148	4.41579	6.31643	5.43568	0.389851	0.30961
846	6	0.6	0.6	0	0.1	0.1	0.282016	4.32658	6.25385	4.82455	0.383987	0.299614
847	9	0.6	0.6	0	0.1	0.1	0.67745	5.26113	9.67176	10.0604	0.613314	0.464369
848	8	0.6	0.6	0	0.1	0.1	1.13328	5.89128	9.13841	8.02547	0.651895	0.60061
849	5	0.6	0.6	0	0.1	0.1	0.0117756	1.28415	4.99538	4.14156	0.200412	0.0612234
850	3	0.6	0.6	0	0.1	0.1	0.0224601	1.69776	3.06065	2.24013	0.20119	0.0845534
851	5	0.6	0.6	0	0.1	0.1	0.0920497	3.56085	5.08372	4.17439	0.200866	0.171173
852	7	0.6	0.6	0	0.1	0.1	0.0612028	2.2937	7.06219	6.3712	0.351281	0.139576
853	8	0.6	0.6	0	0.1	0.1	0.0714095	2.61976	8.08831	7.42025	0.345012	0.150766
854	5	0.6	0.6	0	0.1	0.1	0.10086	3.48639	5.11927	3.89376	0.232615	0.179178
855	10	0.6	0.6	0	0.1	0.1	2.67133	7.66727	12.6507	10.4402	0.781708	0.922123
856	3	0.6	0.6	0	0.1	0.1	0.00562071	0.829051	3.01555	2.14301	0.200025	0.0422981
857	4	0.6	0.6	0	0.1	0.1	0.0126413	1.24923	4.04846	3.34829	0.200874	0.0634339
858	8	0.4	0	0	0.5	1.25	1.18748	6.46457	9.17534	7.76389	0.606382	0.614807
859	6	0.4	0	0	0.5	1.25	0.343	4.68332	6.33152	5.32292	0.382411	0.330425
860	10	0.4	0	0	0.5	1.25	2.74222	8.18792	12.7348	12.2379	0.750519	0.934278
861	8	0.4	0	0	0.5	1.25	1.17393	6.44472	9.18621	7.33101	0.604782	0.611288
862	3	0.4	0	0	0.5	1.25	0.0164492	1.47314	2.97616	2.30556	0.200769	0.0723598
863	4	0.4	0	0	0.5	1.25	0.0675278	2.81581	4.07509	3.06294	0.200066	0.146611
864	8	0.4	0	0	0.5	1.25	1.17822	6.46227	9.18235	8.62772	0.604261	0.612404
865	7	0.4	0	0	0.5	1.25	0.702828	5.55514	7.69226	6.64715	0.51501	0.472987
866	9	0.4	0	0	0.5	1.25	1.86819	7.27896	10.8302	8.36453	0.691005	0.771145
867	8	0.4	0	0	0.5	1.25	1.23727	6.4281	9.25578	7.17922	0.621743	0.627562
868	6	0.4	0	0	0.5	1.25	0.335594	4.6574	6.33148	5.95168	0.380277	0.326838
869	7	0.4	0	0	0.5	1.25	0.676365	5.59343	7.65731	6.06245	0.500649	0.463997
870	6	0.4	0	0	0.5	1.25	0.348338	4.68689	6.36656	5.41519	0.385947	0.332986
871	10	0.4	0	0	0.5	1.25	2.61057	8.17722	12.6205	9.77236	0.737563	0.911576
872	3	0.4	0	0	0.5	1.25	0.00180183	0.480368	2.88451	1.87022	0.200499	0.0239487
873	3	0.4	0	0	0.5	1.25	0.0301404	1.90582	3.03561	2.2693	0.200167	0.0979489
874	5	0.4	0	0	0.5	1.25	0.194213	3.53617	5.19062	4.95168	0.369515	0.248636
875	5	0.4	0	0	0.5	1.25	0.131943	3.81395	5.15831	3.81438	0.233775	0.204936
876	4	0.4	0	0	0.5	1.25	0.0684756	2.83803	4.06848	3.44311	0.200811	0.147636
877	3	0.4	0	0	0.5	1.25	0.0183168	1.67498	3.04422	2.19152	0.20012	0.0763571
878	8	0.4	0	0	0.5	1.25	1.21857	6.44427	9.229	8.21182	0.615787	0.622803
879	9	0.4	0	0	0.5	1.25	1.903	7.29303	10.8776	9.80063	0.695387	0.778295
880	10	0.4	0	0	0.5	1.25	2.69952	8.13744	12.711	11.5229	0.749555	0.926976
881	4	0.4	0	0	0.5	1.25	0.0672797	2.80737	4.06709	3.19567	0.2009	0.146341
882	9	0.4	0	0	0.5	1.25	1.87938	7.29995	10.8664	10.3264	0.691129	0.77345
883	10	0.4	0	0	0.5	1.25	2.72071	8.19586	12.7295	10.3662	0.747769	0.930607
884	10	0.4	0	0	0.5	1.25	2.69972	8.11482	12.6864	10.8976	0.751042	0.927009
885	7	0.4	0	0	0.5	1.25	0.677815	5.5675	7.6845	6.55882	0.503219	0.464495
886	4	0.4	0	0	0.5	1.25	0.0438129	2.34365	4.06451	3.6991	0.20155	0.118093
887	3	0.4	0	0	0.5	1.25	0.0101329	1.25247	3.00535	2.23969	0.200634	0.0567925
888	5	0.4	0	0	0.5	1.25	0.133531	3.81432	5.13193	4.33444	0.235795	0.206166
889	7	0.4	0	0	0.5	1.25	0.666424	5.54302	7.64911	5.73774	0.501038	0.460575
890	7	0.4	0	0	0.5	1.25	0.689322	5.59096	7.68774	7.17639	0.505889	0.468421
891	5	0.4	0	0	0.5	1.25	0.136118	3.81534	5.14922	4.33744	0.23929	0.208153
892	6	0.4	0	0	0.5	1.25	0.338034	4.65663	6.31904	4.73371	0.38169	0.328024
893	4	0.4	0	0	0.5	1.25	0.0626653	2.75237	4.05529	3.51532	0.214147	0.141234
894	9	0.4	0	0	0.5	1.25	1.87339	7.2979	10.9029	9.223	0.690194	0.772216
895	6	0.4	0	0	0.5	1.25	0.337738	4.69053	6.34408	4.96113	0.377759	0.32788
896	9	0.4	0	0	0.5	1.25	1.89698	7.29744	10.9051	8.8682	0.694009	0.777063
897	5	0.4	0	0	0.5	1.25	0.131849	3.80803	5.12282	3.98498	0.234269	0.204863
898	10	0.7	0	0	0.5	1.5	2.62469	10.3807	12.6021	10.6628	0.618268	0.914038
899	3	0.7	0	0	0.5	1.5	0.0522666	2.56868	3.06983	2.28427	0.200146	0.128984
900	7	0.7	0	0	0.5	1.5	0.664851	7.38073	7.66393	6.46086	0.361134	0.460031
901	3	0.7	0	0	0.5	1.5	0.0487038	2.51384	3.0233	2.36275	0.200182	0.124511
902	8	0.7	0	0	0.5	1.5	1.10909	8.35348	9.12068	7.53668	0.451901	0.594166
903	8	0.7	0	0	0.5	1.5	1.06653	8.47965	9.10998	7.4784	0.43529	0.582655
904	6	0.7	0	0	0.5	1.5	0.293865	6.23741	6.33343	5.33804	0.233711	0.305844
905	6	0.7	0	0	0.5	1.5	0.178093	5.96487	6.21791	6.2951	0.203799	0.238094
906	8	0.7	0	0	0.5	1.5	1.11935	8.4952	9.14616	7.12432	0.445372	0.59691
907	7	0.7	0	0	0.5	1.5	0.606003	7.33041	7.61616	6.37729	0.341798	0.4392
908	8	0.7	0	0	0.5	1.5	1.09064	8.48837	9.11404	7.3519	0.440934	0.589205
909	5	0.7	0	0	0.5	1.5	0.177144	4.90073	5.16117	4.16346	0.200014	0.237459
910	4	0.7	0	0	0.5	1.5	0.116542	3.71243	4.15043	3.37585	0.200164	0.192604
911	10	0.7	0	0	0.5	1.5	2.5481	10.7039	12.5757	10.2543	0.589922	0.900603
912	3	0.7	0	0	0.5	1.5	0.0524891	2.56196	3.05181	2.43937	0.200117	0.129259
913	4	0.7	0	0	0.5	1.5	0.112368	3.66988	4.11944	3.14817	0.20006	0.189124
914	5	0.7	0	0	0.5	1.5	0.174438	4.91038	5.17444	4.36105	0.201494	0.235638
915	9	0.7	0	0	0.5	1.5	1.74097	9.5947	10.7352	8.91439	0.521717	0.744425
916	7	0.7	0	0	0.5	1.5	0.590306	7.40256	7.59598	6.09266	0.332546	0.433475
917	6	0.7	0	0	0.5	1.5	0.310924	6.25416	6.32298	4.91844	0.242498	0.314595
918	6	0.7	0	0	0.5	1.5	0.29975	6.20803	6.27278	5.06078	0.237923	0.308891
919	3	0.7	0	0	0.5	1.5	0.0475234	2.50416	3.02391	2.33512	0.200316	0.122993
920	10	0.7	0	0	0.5	1.5	2.46048	10.5697	12.4671	9.64068	0.587137	0.884983
921	5	0.7	0	0	0.5	1.5	0.17734	4.91483	5.18978	4.21303	0.200113	0.23759
922	10	0.7	0	0	0.5	1.5	2.46396	10.7265	12.4139	10.2062	0.57847	0.885608
923	9	0.7	0	0	0.5	1.5	1.74315	9.49291	10.7383	8.79126	0.528945	0.744891
924	5	0.7	0	0	0.5	1.5	0.110556	4.62374	5.15625	5.45261	0.200935	0.187593
925	4	0.7	0	0	0.5	1.5	0.114349	3.67557	4.1012	3.45574	0.200124	0.190783
926	10	0.7	0	0	0.5	1.5	2.45245	10.5234	12.4177	9.7832	0.589064	0.883539
927	4	0.7	0	0	0.5	1.5	0.114943	3.71385	4.15417	3.33678	0.200446	0.191279
928	9	0.7	0	0	0.5	1.5	1.68122	9.56145	10.7137	8.61655	0.516896	0.731538
929	6	0.7	0	0	0.5	1.5	0.299676	6.24061	6.33606	5.23318	0.23682	0.308853
930	7	0.7	0	0	0.5	1.5	0.642164	7.44722	7.6305	5.99608	0.3478	0.452114
931	7	0.7	0	0	0.5	1.5	0.667465	7.01832	7.67841	6.84561	0.403246	0.460935
932	9	0.7	0	0	0.5	1.5	1.91198	9.13403	10.9373	9.35813	0.58208	0.780129
933	5	0.7	0	0	0.5	1.5	0.17455	4.8741	5.16225	3.94659	0.200062	0.235714
934	8	0.7	0	0	0.5	1.5	1.23615	8.20878	9.28037	8.09901	0.499493	0.62728
935	9	0.7	0	0	0.5	1.5	1.71148	9.6246	10.699	8.30449	0.516065	0.738092
936	3	0.7	0	0	0.5	1.5	0.0209174	1.83758	3.01245	2.63402	0.200089	0.0815979
937	7	0.4	0	0	0.5	4	0.546994	5.59636	7.53471	6.45125	0.443567	0.417269
938	8	0.4	0	0	0.5	4	0.948637	6.46951	8.95889	6.95668	0.544113	0.549509
939	6	0.4	0	0	0.5	4	0.276146	4.71618	6.26897	4.79697	0.328435	0.296479
940	9	0.4	0	0	0.5	4	1.53377	7.33881	10.5434	8.37725	0.630952	0.698722
941	3	0.4	0	0	0.5	4	0.0223021	1.73692	2.99203	2.40844	0.200632	0.0842555
942	7	0.4	0	0	0.5	4	0.560592	5.61769	7.55819	5.86267	0.446998	0.422424
943	3	0.4	0	0	0.5	4	0.0273083	1.8709	3.03098	2.21432	0.20036	0.0932336
944	4	0.4	0	0	0.5	4	0.0673473	2.80878	4.09327	3.19126	0.200479	0.146415
945	3	0.4	0	0	0.5	4	0.0259655	1.84048	2.99321	2.31561	0.200054	0.0909125
946	7	0.4	0	0	0.5	4	0.553495	5.55649	7.54108	5.95803	0.449719	0.419741
947	5	0.4	0	0	0.5	4	0.115138	3.81419	5.11367	4.14634	0.210359	0.191441
948	5	0.4	0	0	0.5	4	0.110711	3.80154	5.098	3.84695	0.20515	0.187725
949	8	0.4	0	0	0.5	4	0.954244	6.482	8.96296	6.8639	0.542736	0.551131
950	10	0.4	0	0	0.5	4	2.18439	8.19168	12.148	9.4531	0.688292	0.833855
951	4	0.4	0	0	0.5	4	0.0665837	2.79657	4.04523	3.61594	0.200001	0.145582
952	5	0.4	0	0	0.5	4	0.11297	3.8173	5.15651	3.98506	0.207111	0.18963
953	4	0.4	0	0	0.5	4	0.0640049	2.79126	4.064	2.98215	0.200037	0.142735
954	6	0.4	0	0	0.5	4	0.280505	4.68885	6.28235	4.84564	0.333867	0.29881
955	9	0.4	0	0	0.5	4	1.51249	7.4062	10.5304	8.42442	0.623296	0.693858
956	4	0.4	0	0	0.5	4	0.0672772	2.82233	4.06728	3.36219	0.200432	0.146339
957	7	0.4	0	0	0.5	4	0.542853	5.61803	7.56419	5.85133	0.440688	0.415687
958	5	0.4	0	0	0.5	4	0.115501	3.82032	5.12685	4.07425	0.210316	0.191742
959	3	0.4	0	0	0.5	4	0.0194708	1.72681	3.03234	2.20539	0.200142	0.0787258
960	5	0.4	0	0	0.5	4	0.112027	3.81672	5.09697	3.66441	0.205525	0.188837
961	9	0.4	0	0	0.5	4	1.50774	7.36998	10.5346	7.66875	0.623599	0.692769
962	9	0.4	0	0	0.5	4	1.49459	7.4185	10.4976	8.04742	0.61734	0.689742
963	7	0.4	0	0	0.5	4	0.559053	5.61061	7.56368	5.42335	0.447459	0.421844
964	9	0.4	0	0	0.5	4	1.48913	7.41684	10.492	8.29083	0.616262	0.68848
965	7	0.4	0	0	0.5	4	0.558299	5.5936	7.54545	5.82001	0.448815	0.421559
966	9	0.4	0	0	0.5	4	1.53122	7.36169	10.5179	8.94188	0.629173	0.698142
967	9	0.4	0	0	0.5	4	1.49941	7.34046	10.4986	8.09736	0.624398	0.690852
968	6	0.4	0	0	0.5	4	0.282471	4.7355	6.27974	4.86109	0.331756	0.299856
969	10	0.4	0	0	0.5	4	2.24804	8.21546	12.2615	10.5019	0.694208	0.845915
970	3	0.4	0	0	0.5	4	0.0193185	1.61791	3.00774	2.59266	0.200279	0.0784173
971	6	0.4	0	0	0.5	4	0.283482	4.72456	6.29194	4.92374	0.332914	0.300391
972	4	0.4	0	0	0.5	4	0.0669755	2.8089	4.04635	3.14566	0.200051	0.14601
973	8	0.4	0	0	0.5	4	0.964001	6.47079	8.9511	6.89614	0.547317	0.553942
974	10	0.4	0	0	0.5	4	2.23218	8.17231	12.1801	9.48544	0.695172	0.842927
975	10	0.4	0	0	0.5	4	2.19104	8.22413	12.1943	9.32157	0.686854	0.835122
976	5	0.4	0	0	0.5	4	0.111559	3.80748	5.10493	4.00769	0.20565	0.188442
977	4	0.4	0	0	0.5	4	0.0674781	2.82116	4.06748	3.08439	0.200867	0.146557
978	8	0.4	0	0	0.5	4	0.935948	6.47777	8.89243	7.54039	0.538908	0.545822
979	10	0.4	0	0	0.5	4	2.20127	8.30751	12.2263	9.54782	0.681948	0.83707
980	3	0.4	0	0	0.5	4	0.0267347	1.86145	3.06148	2.11312	0.200348	0.0922492
981	7	0.4	0	0	0.5	4	0.577846	5.63022	7.59174	5.99325	0.453511	0.428875
982	5	0.4	0	0	0.5	4	0.112835	3.84317	5.1008	3.94621	0.204275	0.189516
983	3	0.4	0	0	0.5	4	0.0276566	1.85125	3.00548	2.20703	0.200144	0.0938263
984	10	0.4	0	0	0.5	4	2.20839	8.20551	12.1912	9.61623	0.6905	0.838422
985	6	0.4	0	0	0.5	4	0.27518	4.71693	6.2661	5.30497	0.328117	0.29596
986	4	0.4	0	0	0.5	4	0.0681313	2.82559	4.0652	3.17672	0.200371	0.147265
987	4	0.4	0	0	0.5	4	0.068032	2.83452	4.06803	3.30395	0.200026	0.147157
988	4	0.4	0	0	0.5	4	0.0670668	2.80389	4.04459	3.05426	0.200235	0.14611
989	9	0.4	0	0	0.5	4	1.55114	7.34882	10.5468	8.13258	0.633659	0.702668
990	10	0.4	0	0	0.5	4	2.22533	8.24272	12.2154	9.63927	0.689754	0.841633
991	8	0.4	0	0	0.5	4	0.925853	6.50498	8.9288	7.08101	0.534117	0.54287
992	9	0.4	0	0	0.5	4	1.54146	7.35601	10.5387	8.2602	0.63026	0.700473
993	8	0.4	0	0	0.5	4	0.976252	6.52308	8.97345	7.14143	0.546197	0.55745
994	6	0.4	0	0	0.5	4	0.283549	4.72145	6.29595	5.06243	0.334073	0.300427
995	3	0.4	0	0	0.5	4	0.0236302	1.76655	2.95624	2.11392	0.201391	0.0867279
996	8	0.4	0	0	0.5	4	0.960796	6.47398	8.95218	6.91171	0.545832	0.55302
997	5	0.4	0	0	0.5	4	0.111017	3.83609	5.11782	4.33169	0.202469	0.187983
998	8	0.4	0	0	0.5	4	0.935274	6.45536	8.90823	6.51416	0.539983	0.545625
999	7	0.4	0	0	0.5	4	0.551615	5.61552	7.5453	5.76579	0.44405	0.419028
1000	3	0.4	0	0	0.5	4	0.0187462	1.67002	3.0973	2.27492	0.200301	0.0772469
1001	4	0.4	0	0	0.5	4	0.0666424	2.81037	4.05457	3.14281	0.200089	0.145647
1002	5	0.4	0	0	0.5	4	0.108484	3.81165	5.08965	3.93388	0.200828	0.185827
1003	6	0.4	0	0	0.5	4	0.28439	4.7348	6.29144	5.02254	0.333315	0.300872
1004	8	0.4	0	0	0.5	4	0.969655	6.55377	8.96911	6.96065	0.540922	0.555563
1005	10	0.4	0	0	0.5	4	2.14947	8.25176	12.1474	9.19032	0.680499	0.827162
1006	9	0.4	0	0	0.5	4	1.45754	7.38569	10.4206	8.0053	0.614907	0.681137
1007	10	0.4	0	0	0.5	4	2.21575	8.24105	12.1881	9.65894	0.688058	0.839818
1008	6	0.4	0	0	0.5	4	0.279475	4.7066	6.27379	4.77305	0.331151	0.298261
1009	3	0.4	0	0	0.5	4	0.0248593	1.80528	3.0487	2.31202	0.200864	0.0889548
1010	10	0.4	0	0	0.5	4	2.18635	8.18845	12.1976	8.84008	0.688939	0.834227
1011	8	0.4	0	0	0.5	4	0.963494	6.53495	8.9889	7.18134	0.541156	0.553796
1012	6	0.4	0	0	0.5	4	0.280459	4.72582	6.31627	4.7738	0.331423	0.298785
1013	7	0.4	0	0	0.5	4	0.555317	5.60053	7.55286	5.97938	0.446839	0.420432
1014	5	0.4	0	0	0.5	4	0.110067	3.81	5.11744	3.85015	0.203439	0.187177
1015	6	0.4	0	0	0.5	4	0.27592	4.71301	6.28119	4.53891	0.328541	0.296358
1016	7	0.4	0	0	0.5	4	0.561548	5.59006	7.53646	5.71862	0.451049	0.422784
1017	6	0.4	0	0	0.5	0.1	600.821	88.1261	601.11	762.748	0.987744	13.8292
1018	5	0.4	0	0	0.5	0.1	2.85007	6.96857	7.85007	9.57343	0.924025	0.952474
1019	7	0.4	0	0	0.5	0.1	2212.59	183.665	2153.82	3595.77	0.955055	26.5385
1020	4	0.4	0	0	0.5	0.1	0.849876	3.93445	4.84988	4.20347	0.89892	0.520119
1021	5	0.4	0	0	0.5	0.1	1406.75	133.607	1418.11	1749.53	0.991063	21.1608
1022	4	0.4	0	0	0.5	0.1	1.09427	4.24781	5.09427	4.67736	0.971991	0.590185
1023	5	0.4	0	0	0.5	0.1	267.837	58.2867	270.796	316.118	0.990125	9.23337
1024	6	0.4	0	0	0.5	0.1	435.73	75.0967	441.961	529.993	0.987986	11.777
1025	3	0.4	0	0	0.5	0.1	0.0353674	1.91183	3.02787	2.19324	0.239856	0.106103
1026	6	0.4	0	0	0.5	0.1	600.821	88.1261	601.11	762.748	0.987744	13.8292
1027	6	0.4	0	0	0.5	0.1	435.73	75.0967	441.961	529.993	0.987986	11.777
1028	4	0.4	0	0	0.5	0.1	0.211531	2.71824	4.21153	3.78235	0.591373	0.259485
1029	6	0.4	0	0	0.5	0.1	600.821	88.1261	601.11	762.748	0.987744	13.8292
1030	6	0.4	0	0	0.5	0.1	600.821	88.1261	601.11	762.748	0.987744	13.8292
1031	7	0.4	0	0	0.5	0.1	2212.59	183.665	2153.82	3595.77	0.955055	26.5385
1032	6	0.4	0	0	0.5	0.1	600.821	88.1261	601.11	762.748	0.987744	13.8292
1033	6	0.4	0	0	0.5	0.1	435.73	75.0967	441.961	529.993	0.987986	11.777
1034	6	0.4	0	0	0.5	0.1	435.73	75.0967	441.961	529.993	0.987986	11.777
1035	7	0.4	0	0	0.5	0.1	2212.59	183.665	2153.82	3595.77	0.955055	26.5385
1036	7	0.4	0	0	0.5	0.1	2212.59	183.665	2153.82	3595.77	0.955055	26.5385
1037	3	0.4	0	0	0.5	0.1	0.0311159	1.91016	3.0184	2.2328	0.216105	0.0995214
1038	3	0.4	0	0	0.5	0.1	0.00413053	0.757012	2.96085	2.00546	0.20094	0.03626
1039	6	0.4	0	0	0.5	0.1	435.73	75.0967	441.961	529.993	0.987986	11.777
1040	6	0.4	0	0	0.5	0.1	730.036	105.589	732.019	1194.14	0.953448	15.2439
1041	6	0.6	0	0.6	1	1	1.1307	5.48275	7.13857	6.47284	0.654637	0.599928
1042	4	0.6	0	0.6	1	1	0.104449	3.49192	4.08843	3.27614	0.200413	0.182338
1043	10	0.6	0	0.6	1	1	8.1035	11.1865	18.0477	19.2908	0.900575	1.60606
1044	7	0.6	0	0.6	1	1	2.19628	6.65784	9.23489	8.78767	0.774857	0.836121
1045	4	0.6	0	0.6	1	1	0.125322	3.49914	4.12532	3.47183	0.236818	0.199728
1046	7	0.6	0	0.6	1	1	2.17984	6.65237	9.16471	8.43593	0.772502	0.832985
1047	3	0.6	0	0.6	1	1	0.00331337	0.642098	2.98426	2.07383	0.200086	0.0324758
1048	5	0.6	0	0.6	1	1	0.442267	4.49215	5.44655	4.62027	0.447129	0.375204
1049	3	0.6	0	0.6	1	1	0.0471914	2.42924	3.08487	2.36195	0.20031	0.122562
1050	8	0.6	0	0.6	1	1	3.68505	8.03208	11.718	11.699	0.840374	1.08305
1051	7	0.6	0	0.6	1	1	2.1873	6.68713	9.21392	8.66682	0.769545	0.834409
1052	10	0.6	0	0.6	1	1	8.06541	11.2066	18.0454	24.4482	0.897134	1.60228
1053	4	0.6	0	0.6	1	1	0.105221	3.48597	4.11393	3.32416	0.202163	0.183011
1054	5	0.6	0	0.6	1	1	0.439479	4.48627	5.44811	4.66963	0.445989	0.374019
1055	3	0.6	0	0.6	1	1	0.0177657	1.74814	3.03843	2.24304	0.200094	0.0751997
1056	7	0.6	0	0.6	1	1	2.13795	6.67044	9.12696	11.1495	0.763189	0.824943
1057	6	0.6	0	0.6	1	1	1.14891	5.53147	7.18244	8.46685	0.654398	0.60474
1058	6	0.6	0	0.6	1	1	1.16062	5.47553	7.15409	6.4207	0.665935	0.607812
1059	10	0.6	0	0.6	1	1	8.15961	11.0965	18.087	19.2001	0.910617	1.61161
1060	6	0.6	0	0.6	1	1	1.1694	5.50578	7.17091	6.56944	0.664327	0.610108
1061	5	0.6	0	0.6	1	1	0.454358	4.47811	5.47255	6.24439	0.457864	0.380298
1062	10	0.6	0	0.6	1	1	8.0243	11.1428	18.023	19.2422	0.899889	1.59819
1063	3	0.6	0	0.6	1	1	0.0446217	2.39864	2.99731	2.32296	0.200075	0.119179
1064	8	0.6	0	0.6	1	1	3.5829	8.00115	11.6078	11.4365	0.831981	1.06793
1065	9	0.6	0	0.6	1	1	5.6475	9.50799	14.6814	15.4885	0.882462	1.34077
1066	8	0.6	0	0.6	1	1	3.68636	8.01636	11.7163	11.4997	0.842353	1.08324
1067	4	0.6	0	0.6	1	1	0.0808419	3.17793	4.08084	4.23814	0.202043	0.160414
1068	10	0.6	0	0.6	1	1	8.32849	11.2256	18.3753	20.2415	0.909439	1.6282
1069	8	0.6	0	0.6	1	1	3.52285	7.93367	11.4551	14.4908	0.832148	1.05894
1070	9	0.6	0	0.6	1	1	5.5266	9.46474	14.4954	14.9776	0.877018	1.32634
1071	8	0.6	0	0.6	1	1	3.62241	7.95709	11.6214	11.7266	0.841076	1.0738
1072	5	0.6	0	0.6	1	1	0.44459	4.4948	5.43774	4.53023	0.448317	0.376188
1073	5	0.6	0	0.6	1	1	0.439536	4.48535	5.43954	4.65033	0.446129	0.374044
1074	9	0.6	0	0.6	1	1	5.66863	9.50022	14.667	15.306	0.884695	1.34327
1075	6	0.6	0	0.6	1	1	1.1589	5.50986	7.18116	6.31159	0.660216	0.607363
1076	9	0.6	0	0.6	1	1	5.61092	9.4858	14.6363	14.9747	0.881653	1.33642
1077	9	0.6	0	0.6	1	1	5.44925	9.49897	14.4832	19.0751	0.868375	1.31702
1078	3	0.6	0	0.6	1	1	0.0479972	2.41285	3.07997	2.32294	0.200856	0.123604
1079	4	0.6	0	0.6	1	1	0.10402	3.48266	4.09756	3.19982	0.200665	0.181963
1080	7	0.6	0	0.6	1	1	2.20157	6.65428	9.19763	8.71551	0.776449	0.837127
1081	8	0.9	0	0	1	1	1.85374	9.56969	9.84593	9.19172	0.511459	0.768156
1082	7	0.9	0	0	1	1	0.973927	8.35724	7.96869	7.41999	0.386853	0.556786
1083	8	0.9	0	0	1	1	1.78577	9.56379	9.7602	7.83454	0.501498	0.753941
1084	7	0.9	0	0	1	1	0.999435	8.28673	8.01107	7.41561	0.397138	0.56403
1085	4	0.9	0	0	1	1	-0.185957	2.48843	2.49083	2.51263	-0.971306
1086	6	0.9	0	0	1	1	0.530272	6.70907	6.5916	5.72341	0.382771	0.410842
1087	4	0.9	0	0	1	1	-0.185957	2.48843	2.49083	2.51263	-0.971306
1088	8	0.9	0	0	1	1	1.93102	9.54775	9.89386	9.28648	0.524189	0.784005
1089	3	0.9	0	0	1	1	0.0762828	3.04679	3.06299	2.39215	0.200117	0.155825
1090	4	0.9	0	0	1	1	0.157807	4.31903	4.1772	4.12228	0.200002	0.224124
1091	7	0.9	0	0	1	1	1.35686	8.01054	8.37296	7.20033	0.508529	0.657194
1092	6	0.9	0	0	1	1	0.443697	7.17454	6.46995	5.13806	0.256166	0.37581
1093	5	0.9	0	0	1	1	0.241008	5.7149	5.22983	4.17862	0.200104	0.276975
1094	4	0.9	0	0	1	1	0.15988	4.33911	4.16057	4.01251	0.20014	0.225591
1095	6	0.9	0	0	1	1	0.466854	7.07704	6.49666	6.02003	0.26873	0.385492
1096	3	0.9	0	0	1	1	0.0436729	2.33077	3.04242	2.86272	0.200871	0.117905
1097	5	0.9	0	0	1	1	0.241844	5.71827	5.23707	4.93923	0.200112	0.277455
1098	6	0.9	0	0	1	1	0.448128	7.16993	6.44599	6.05239	0.256558	0.377682
1099	3	0.9	0	0	1	1	0.041434	2.50464	3.04143	2.864	0.201062	0.114843
1100	8	0.9	0	0	1	1	2.09096	9.4674	10.119	8.59426	0.55426	0.815827
1101	7	0.9	0	0	1	1	0.996481	8.37481	8.03245	6.37652	0.391303	0.563196
1102	4	0.9	0	0	1	1	-0.185957	2.48843	2.49083	2.51263	-0.971306
1103	5	0.9	0	0	1	1	0.240775	5.69156	5.24515	5.02256	0.200474	0.276841
1104	4	0.9	0	0	1	1	-0.185957	2.48843	2.49083	2.51263	-0.971306
1105	4	0.9	0	0	1	1	-0.185957	2.48843	2.49083	2.51263	-0.971306
1106	4	0.9	0	0	1	1	0.158104	4.31557	4.16359	3.49631	0.200071	0.224334
1107	7	0.8	0	0.6	0.1	0.5	0.727682	6.08698	7.73895	10.4387	0.49145	0.481278
1108	7	0.8	0	0.6	0.1	0.5	0.900059	7.75957	7.90944	6.77055	0.403351	0.535255
1109	9	0.8	0	0.6	0.1	0.5	2.45788	9.9057	11.431	9.81832	0.595752	0.884516
1110	4	0.8	0	0.6	0.1	0.5	0.0892581	3.07325	4.07678	3.90951	0.254233	0.168558
1111	3	0.8	0	0.6	0.1	0.5	0.00469704	0.870876	2.95408	2.19927	0.20284	0.0386667
1112	4	0.8	0	0.6	0.1	0.5	0.0356195	2.10187	4.03562	4.25279	0.200753	0.10648
1113	6	0.8	0	0.6	0.1	0.5	0.316074	5.10629	6.32477	8.23552	0.32865	0.31719
1114	10	0.8	0	0.6	0.1	0.5	3.81113	10.9237	13.7968	11.9417	0.6828	1.10142
1115	9	0.8	0	0.6	0.1	0.5	1.8283	7.64174	10.8355	12.8063	0.729349	0.762867
1116	7	0.8	0	0.6	0.1	0.5	0.922735	7.72902	7.95245	6.69231	0.412123	0.541955
1117	4	0.8	0	0.6	0.1	0.5	0.136757	4.03105	4.15169	3.43763	0.200088	0.208641
1118	3	0.8	0	0.6	0.1	0.5	0.00119065	0.389735	2.93159	1.87794	0.20049	0.0194678
1119	8	0.8	0	0.6	0.1	0.5	1.60047	8.87311	9.54996	8.25272	0.513132	0.713754
1120	6	0.8	0	0.6	0.1	0.5	0.441176	6.55094	6.43135	5.48973	0.287992	0.374741
1121	10	0.8	0	0.6	0.1	0.5	2.71471	8.55298	12.7288	15.2518	0.793729	0.929579
1122	7	0.8	0	0.6	0.1	0.5	0.828538	5.75444	7.80366	8.79509	0.608315	0.513548
1123	4	0.8	0	0.6	0.1	0.5	0.137314	4.02119	4.17623	3.59916	0.200185	0.209066
1124	5	0.8	0	0.6	0.1	0.5	0.209421	5.31428	5.1741	4.54189	0.200318	0.258187
1125	5	0.8	0	0.6	0.1	0.5	0.258096	3.96466	5.27121	5.40157	0.427501	0.286626
1126	6	0.8	0	0.6	0.1	0.5	0.491835	4.82344	6.50401	7.10148	0.527906	0.395672
1127	10	0.8	0	0.6	0.1	0.5	3.61849	10.9678	13.5668	11.6332	0.667346	1.07322
1128	5	0.8	0	0.6	0.1	0.5	0.209492	5.31453	5.21989	4.23742	0.200686	0.258231
1129	3	0.8	0	0.6	0.1	0.5	0.0601878	2.78835	3.08012	2.35675	0.200142	0.138414
1130	5	0.8	0	0.6	0.1	0.5	0.211418	5.31492	5.19133	4.30198	0.202588	0.259415
1131	3	0.8	0	0.6	0.1	0.5	0.0661424	2.84146	3.08816	2.4588	0.200627	0.145099
1132	9	0.8	0	0.6	0.1	0.5	2.42871	9.94077	11.4161	9.75696	0.590148	0.879251
1133	8	0.8	0	0.6	0.1	0.5	1.59507	8.84686	9.58912	8.13319	0.513739	0.712549
1134	9	0.8	0	0.6	0.1	0.5	3.31222	9.21556	12.3609	18.8009	0.764563	1.0268
1135	8	0.8	0	0.6	0.1	0.5	1.19763	6.28905	9.20779	10.556	0.69257	0.617428
1136	8	0.8	0	0.6	0.1	0.5	1.68814	7.58129	9.66053	14.1777	0.649169	0.733042
1137	10	0.8	0	0.6	0.1	0.5	3.64709	11.1239	13.6107	11.4391	0.660733	1.07745
1138	4	0.8	0	0.6	0.1	0.5	0.135616	4.00005	4.12246	3.43075	0.200071	0.207769
1139	5	0.8	0	0.6	0.1	0.5	0.110081	3.91569	5.151	6.3189	0.20168	0.187189
1140	8	0.8	0	0.6	0.1	0.5	1.59055	8.8315	9.58045	8.19986	0.514046	0.711539
1141	3	0.8	0	0.6	0.1	0.5	0.0382725	2.4128	3.03054	2.48356	0.205367	0.110374
1142	9	0.8	0	0.6	0.1	0.5	2.49173	9.84334	11.4468	9.6228	0.602368	0.890586
1143	10	0.8	0	0.6	0.1	0.5	4.91121	10.1757	14.8973	22.2247	0.82133	1.25031
1144	6	0.8	0	0.6	0.1	0.5	0.444846	6.50323	6.43328	5.27044	0.293123	0.376296
1145	6	0.8	0	0.6	0.1	0.5	0.415716	6.54066	6.37091	5.3148	0.277217	0.363767
1146	7	0.8	0	0.6	0.1	0.5	0.862593	7.70689	7.8341	6.52721	0.396066	0.523996
1147	9	0.8	0	0.6	0.1	2	2.03596	10.0182	11.0289	9.37977	0.539684	0.805026
1148	8	0.8	0	0.6	0.1	2	1.32035	8.81596	9.29849	9.0923	0.474246	0.648291
1149	8	0.8	0	0.6	0.1	2	1.31526	8.81821	9.31145	7.88087	0.466457	0.64704
1150	5	0.8	0	0.6	0.1	2	0.203812	5.26191	5.18537	4.28009	0.200037	0.254707
1151	3	0.8	0	0.6	0.1	2	0.0594245	2.76319	3.04213	2.45354	0.200235	0.137533
1152	7	0.8	0	0.6	0.1	2	0.786894	7.74526	7.79947	6.59046	0.373466	0.500476
1153	4	0.8	0	0.6	0.1	2	0.0657414	3.20233	4.07273	3.98301	0.225016	0.144659
1154	10	0.8	0	0.6	0.1	2	3.05815	10.9929	13.0354	10.5684	0.621172	0.986631
1155	8	0.8	0	0.6	0.1	2	1.32527	8.9335	9.31659	7.92883	0.460991	0.649496
1156	7	0.8	0	0.6	0.1	2	0.758991	7.72756	7.79492	6.53249	0.367409	0.491522
1157	10	0.8	0	0.6	0.1	2	2.98265	11.172	12.9328	10.6072	0.607824	0.974374
1158	7	0.8	0	0.6	0.1	2	0.81494	7.75778	7.84643	6.62127	0.380098	0.509317
1159	9	0.8	0	0.6	0.1	2	2.00158	9.97348	10.9733	9.23428	0.538389	0.7982
1160	9	0.8	0	0.6	0.1	2	2.10857	10.0362	11.1418	9.11231	0.549065	0.819256
1161	3	0.8	0	0.6	0.1	2	0.0162961	1.72189	3.02938	2.51089	0.201748	0.0720222
1162	7	0.8	0	0.6	0.1	2	0.916202	7.57549	7.94351	7.87081	0.439697	0.540034
1163	5	0.8	0	0.6	0.1	2	0.209977	5.32244	5.22541	4.17646	0.200932	0.25853
1164	8	0.8	0	0.6	0.1	2	1.37519	8.87469	9.3562	7.67285	0.473937	0.661616
1165	10	0.8	0	0.6	0.1	2	3.0682	11.1672	13.047	11.2243	0.61381	0.98825
1166	3	0.8	0	0.6	0.1	2	0.0302063	2.21693	3.05491	2.2498	0.200567	0.0980559
1167	6	0.8	0	0.6	0.1	2	0.390118	6.54452	6.35949	5.11139	0.265724	0.352389
1168	9	0.8	0	0.6	0.1	2	2.10054	10.0743	11.1123	9.06885	0.544355	0.817694
1169	6	0.8	0	0.6	0.1	2	0.589407	6.20593	6.5958	6.91734	0.428437	0.433145
1170	5	0.8	0	0.6	0.1	2	0.208548	5.31048	5.19584	4.38551	0.201045	0.257649
1171	9	0.8	0	0.6	0.1	2	2.03149	10.0428	11.0555	10.4625	0.541704	0.804141
1172	5	0.8	0	0.6	0.1	2	0.392398	4.48471	5.41447	5.84396	0.486665	0.353418
1173	3	0.8	0	0.6	0.1	2	0.0583868	2.79937	3.07143	2.36867	0.200501	0.136327
1174	10	0.8	0	0.6	0.1	2	3.03659	11.177	13.0787	12.0836	0.613174	0.983146
1175	4	0.8	0	0.6	0.1	2	0.102372	3.91586	4.16439	3.59179	0.200237	0.180516
1176	6	0.8	0	0.6	0.1	2	0.381905	6.55643	6.39413	5.38077	0.260162	0.34866
1177	4	0.8	0	0.6	0.1	2	0.13534	3.99711	4.12522	3.47157	0.200074	0.207557
1178	6	0.8	0	0.6	0.1	2	0.372295	6.58715	6.416	5.35049	0.254548	0.344246
1179	5	0.8	0	0.6	0.1	2	0.209242	5.30721	5.21552	4.45654	0.201173	0.258077
1180	3	0.8	0	0.6	0.1	2	0.0621288	2.82479	3.07079	2.43308	0.200281	0.140628
1181	4	0.8	0	0.6	0.1	2	0.13622	4.01786	4.13038	3.30649	0.200214	0.208231
1182	10	0.8	0	0.6	0.1	2	2.95633	11.1205	12.9131	10.8498	0.607163	0.970067
1183	8	0.8	0	0.6	0.1	2	1.34606	8.851	9.34945	7.73604	0.46996	0.654573
1184	6	0.8	0	0.6	0.1	2	0.367953	6.58167	6.35805	5.37277	0.252446	0.342233
1185	7	0.8	0	0.6	0.1	2	0.813904	7.67242	7.81235	6.36628	0.386896	0.508993
1186	4	0.8	0	0.6	0.1	2	0.135399	3.99794	4.11255	3.48793	0.200011	0.207602
1187	6	0.3	0	0	1	1	0.563387	4.16285	6.57041	5.6892	0.602361	0.423476
1188	5	0.3	0	0	1	1	0.212758	3.37358	5.20888	4.08027	0.399827	0.260237
1189	5	0.3	0	0	1	1	0.011137	1.18399	5.01981	3.96043	0.202794	0.0595401
1190	7	0.3	0	0	1	1	1.06382	5.03572	8.07959	6.44906	0.71181	0.581914
1191	3	0.3	0	0	1	1	0.00039816	0.235394	3.04321	1.88611	0.200303	0.0112578
1192	5	0.3	0	0	1	1	0.112168	3.1268	5.11217	5.17289	0.283933	0.188955
1193	3	0.3	0	0	1	1	0.0134354	1.3099	3.03737	2.20188	0.200416	0.0653959
1194	7	0.3	0	0	1	1	1.05056	5.03662	8.04824	6.65033	0.706657	0.578276
1195	5	0.3	0	0	1	1	0.178367	3.29251	5.17837	4.99547	0.366569	0.238277
1196	6	0.3	0	0	1	1	0.579431	4.11744	6.55705	5.2072	0.619732	0.429463
1197	3	0.3	0	0	1	1	0.0224908	1.64098	2.95242	1.94257	0.201206	0.0846111
1198	7	0.3	0	0	1	1	0.065772	2.61564	7.08119	6.77869	0.275599	0.144692
1199	4	0.3	0	0	1	1	0.00613382	0.857839	3.99171	3.04962	0.200355	0.0441866
1200	9	0.3	0	0	1	1	2.69166	7.07203	11.7109	13.3486	0.824695	0.925625
1201	4	0.3	0	0	1	1	0.0773842	2.48353	4.07738	3.23846	0.290954	0.156946
1202	3	0.3	0	0	1	1	0.00223386	0.521371	3.06363	1.97665	0.200008	0.0266657
1203	4	0.3	0	0	1	1	0.0224706	1.63117	4.02247	3.18756	0.20053	0.0845731
1204	3	0.3	0	0	1	1	0.0233347	1.68117	2.95112	1.98809	0.200049	0.086184
1205	3	0.3	0	0	1	1	0.00293264	0.611373	3.03426	2.00854	0.200174	0.0305531
1206	6	0.3	0	0	1	1	0.54757	4.15114	6.52547	4.87845	0.593946	0.417489
1207	7	0.3	0	0	1	1	1.03026	5.0527	8.06468	10.0255	0.698478	0.572663
1208	9	0.3	0	0	1	1	2.68873	7.05871	11.7298	10.1678	0.825619	0.925121
1209	6	0.3	0	0	1	1	0.208584	3.67265	6.19582	7.08079	0.368973	0.257671
1210	6	0.3	0	0	1	1	0.578275	4.1459	6.60301	5.02822	0.614344	0.429034
1211	8	0.3	0	0	1	1	1.72483	5.99092	9.71241	8.40708	0.773881	0.740965
1212	7	0.3	0	0	1	1	1.05389	5.02227	8.05869	6.64913	0.710257	0.579192
1213	9	0.3	0	0	1	1	2.57657	7.01975	11.5782	14.9491	0.815277	0.90562
1214	3	0.3	0	0	1	1	0.000207863	0.171452	3.03704	1.88685	0.20178	0.00813417
1215	4	0.3	0	0	1	1	0.111101	2.51283	4.1111	3.12369	0.39066	0.188054
1216	5	0.3	0	0	1	1	0.192563	3.36477	5.19256	4.74185	0.37667	0.247578
1217	6	0.3	0	0	1	1	0.541488	4.15275	6.51905	5.32745	0.589854	0.415164
1218	7	0.3	0	0	1	1	1.0526	5.06089	8.05748	6.88153	0.703887	0.578837
1219	6	0.3	0	0	1	1	0.54661	4.1516	6.54726	6.21766	0.594154	0.417123
1220	7	0.3	0	0	1	1	1.0296	5.03021	8.05092	8.61477	0.700994	0.572479
1221	8	0.3	0	0	1	1	0.121122	3.11927	8.11295	8.14786	0.348995	0.196353
1222	4	0.3	0	0	1	1	0.13076	2.41305	4.13076	3.03896	0.459272	0.204015
1223	6	0.3	0	0	1	1	0.551289	4.15974	6.53948	6.72803	0.595841	0.418904
1224	7	0.3	0	0	1	1	0.62903	4.75221	7.59749	9.7139	0.571412	0.447467
1225	7	0.3	0	0	1	1	1.06632	5.0116	8.06782	7.44012	0.71594	0.582598
1226	5	0.3	0	0	1	1	0.216462	3.37588	5.21939	3.85203	0.404343	0.262492
1227	3	0.3	0	0	1	1	0.023714	1.68962	3.05058	2.02742	0.200123	0.0868816
1228	6	0.3	0	0	1	1	0.555208	4.15801	6.53937	7.82331	0.600247	0.420391
1229	8	0.3	0	0	1	1	1.70966	5.96269	9.74229	10.8731	0.774455	0.7377
1230	5	0.3	0	0	1	1	0.0337533	2.05426	5.04168	4.65763	0.203598	0.103653
1231	3	0.3	0	0	1	1	0.0189992	1.60659	3.04396	2.13521	0.200117	0.0777666
1232	4	0.3	0	0	1	1	0.0564862	2.56521	4.03537	2.79908	0.200681	0.13409
1233	8	0.3	0	0	1	1	1.72895	5.98528	9.75661	7.85832	0.77543	0.74185
1234	4	0.3	0	0	1	1	0.030927	1.9334	4.03093	3.24069	0.200728	0.0992188
1235	5	0.3	0	0	1	1	0.226514	3.38905	5.26279	4.33217	0.415722	0.268518
1236	7	0.3	0	0	1	1	1.02814	5.03509	8.01867	6.28904	0.699039	0.572071
1237	8	0.3	0	0	1	1	1.7044	5.99367	9.69833	12.3195	0.770202	0.736564
1238	4	0.3	0	0	1	1	0.057274	2.56769	4.00241	2.8582	0.202845	0.135022
1239	8	0.3	0	0	1	1	1.712	5.99223	9.72287	8.98099	0.77115	0.738204
1240	6	0.3	0	0	1	1	0.0311699	2.13164	6.04617	5.41303	0.201124	0.0996077
1241	6	0.3	0	0	1	1	0.539882	4.1526	6.54416	5.18578	0.588543	0.414548
1242	3	0.3	0	0	1	1	0.0227432	1.65102	3.08889	2.10471	0.201622	0.0850846
1243	8	0.3	0	0	1	1	1.74303	5.9779	9.74927	8.00102	0.77949	0.744866
1244	4	0.3	0	0	1	1	0.00245861	0.54265	4.00255	2.8	0.200365	0.027975
1245	9	0.3	0	0	1	1	2.63952	7.01032	11.6259	9.96325	0.824116	0.916617
1246	8	0.3	0	0	1	1	1.28116	5.90767	9.35063	12.5941	0.684014	0.638598
1247	5	0.3	0	0	1	1	0.213457	3.37674	5.23918	3.7732	0.400256	0.260664
1248	8	0.3	0	0	1	1	1.75382	5.96218	9.75072	8.30276	0.783767	0.747168
1249	5	0.3	0	0	1	1	0.268176	3.36862	5.26818	3.92121	0.474293	0.29217
1250	4	0.3	0	0	1	1	0.0191756	1.50969	4.01918	3.25101	0.200687	0.0781267
1251	8	0.3	0	0	1	1	1.69084	6.00542	9.68605	8.45013	0.765161	0.733629
1252	5	0.3	0	0	1	1	0.274863	3.36349	5.27486	4.13821	0.482663	0.29579
1253	3	0.3	0	0	1	1	0.00148421	0.426278	3.02469	1.93869	0.200197	0.0217356
1254	4	0.3	0	0	1	1	0.0578164	2.5847	4.0914	3.12795	0.202298	0.13566
1255	7	0.8	0.5	1.4	0.1	2	1.22992	6.08723	8.19556	6.99143	0.634568	0.625695
1256	3	0.8	0.5	1.4	0.1	2	0.0465248	2.36674	2.98923	2.14571	0.200176	0.121694
1257	10	0.8	0.5	1.4	0.1	2	4.50215	8.96613	14.4813	12.9223	0.849497	1.19711
1258	5	0.8	0.5	1.4	0.1	2	0.202463	4.36233	5.20163	3.74925	0.265787	0.253862
1259	10	0.8	0.5	1.4	0.1	2	4.51617	9.03246	14.527	13.166	0.845895	1.19897
1260	4	0.8	0.5	1.4	0.1	2	0.0963151	3.37353	4.09632	3.34539	0.200934	0.175094
1261	8	0.8	0.5	1.4	0.1	2	2.25136	6.94726	10.2399	8.28823	0.768135	0.84654
1262	3	0.8	0.5	1.4	0.1	2	0.045541	2.36545	3.00944	2.21061	0.200029	0.1204
1263	6	0.8	0.5	1.4	0.1	2	0.672333	5.22707	6.68625	5.36018	0.511084	0.462612
1264	8	0.8	0.5	1.4	0.1	2	2.2233	6.98928	10.2723	8.9009	0.755988	0.841248
1265	8	0.8	0.5	1.4	0.1	2	2.27801	6.95961	10.2447	9.9499	0.767624	0.851536
1266	9	0.8	0.5	1.4	0.1	2	3.29869	7.93903	12.3173	11.1612	0.816467	1.0247
1267	10	0.8	0.5	1.4	0.1	2	4.61511	8.9731	14.6397	13.0916	0.856473	1.21204
1268	7	0.8	0.5	1.4	0.1	2	1.25165	6.07576	8.25727	6.34167	0.641666	0.6312
1269	4	0.8	0.5	1.4	0.1	2	0.0960318	3.37268	4.1242	3.1266	0.200151	0.174837
1270	8	0.8	0.5	1.4	0.1	2	2.37935	6.95612	10.366	9.18151	0.783565	0.87027
1271	4	0.8	0.5	1.4	0.1	2	0.0955493	3.35768	4.10125	3.14245	0.200301	0.174397
1272	10	0.8	0.5	1.4	0.1	2	4.63049	9.02031	14.614	14.4372	0.853214	1.21406
1273	6	0.8	0.5	1.4	0.1	2	0.599583	5.20933	6.59803	5.50698	0.479642	0.436867
1274	4	0.8	0.5	1.4	0.1	2	0.0965005	3.38633	4.12245	3.5238	0.200161	0.175263
1275	3	0.8	0.5	1.4	0.1	2	0.0431903	2.38236	3.02528	2.2428	0.200106	0.117251
1276	5	0.8	0.5	1.4	0.1	2	0.197982	4.31848	5.1799	4.35042	0.264112	0.251037
1277	9	0.8	0.5	1.4	0.1	2	3.2892	7.93206	12.2415	10.8841	0.815806	1.02322
1278	3	0.8	0.5	1.4	0.1	2	0.047759	2.4153	3.05442	2.25822	0.200094	0.123297
1279	10	0.8	0.5	1.4	0.1	2	4.5893	8.93732	14.5898	12.2385	0.858058	1.20864
1280	7	0.8	0.5	1.4	0.1	2	1.39494	6.07041	8.41363	8.00451	0.676913	0.66635
1281	7	0.8	0.5	1.4	0.1	2	1.31594	6.09132	8.31487	6.94448	0.65544	0.647207
1282	6	0.8	0.5	1.4	0.1	2	0.633119	5.24827	6.62911	4.83376	0.490428	0.448919
1283	9	0.8	0.5	1.4	0.1	2	3.3463	7.89426	12.3399	10.9681	0.82586	1.03207
1284	9	0.8	0.5	1.4	0.1	2	3.34541	7.88741	12.3487	10.231	0.826663	1.03193
1285	5	0.8	0.5	1.4	0.1	2	0.196672	4.3514	5.20649	4.01026	0.260109	0.250205
1286	4	0.8	0.5	1.4	0.1	2	0.0962603	3.37183	4.10998	3.03567	0.200456	0.175045
1287	9	0.8	0.5	1.4	0.1	2	3.32732	7.94864	12.3199	12.2463	0.819298	1.02913
1288	3	0.8	0.5	1.4	0.1	2	0.0428958	2.3782	3.01024	2.40524	0.20003	0.116851
1289	5	0.8	0.5	1.4	0.1	2	0.198151	4.3413	5.21408	3.9123	0.262723	0.251144
1290	6	0.8	0.5	1.4	0.1	2	0.639651	5.19425	6.62763	5.86806	0.501348	0.451229
1291	8	0.8	0.5	1.4	0.1	2	2.16522	6.99824	10.1849	8.95041	0.749246	0.830188
1292	5	0.8	0.5	1.4	0.1	2	0.210677	4.34169	5.22406	4.2611	0.274813	0.258961
1293	7	0.8	0.5	1.4	0.1	2	1.37882	6.05524	8.35846	7.09768	0.674291	0.662489
1294	6	0.8	0.5	1.4	0.1	2	0.663396	5.21737	6.68272	5.33152	0.507917	0.459527
1295	5	0.6	0	0	2	1	0.536975	4.52011	5.52975	5.25091	0.506456	0.41343
1296	7	0.6	0	0	2	1	3.0458	7.17367	10.0189	10.7634	0.853293	0.984636
1297	5	0.6	0	0	2	1	0.517875	4.50184	5.49762	4.77748	0.496802	0.406011
1298	6	0.6	0	0	2	1	1.46433	5.64974	7.43475	7.59094	0.734129	0.682723
1299	8	0.6	0	0	2	1	5.79482	9.24299	13.7636	14.5714	0.922733	1.35814
1300	6	0.6	0	0	2	1	1.4405	5.65723	7.43009	7.29921	0.726137	0.677146
1301	4	0.6	0	0	2	1	0.107739	3.54637	4.12214	3.60525	0.200407	0.185187
1302	3	0.6	0	0	2	1	0.0403047	2.3532	3.04152	2.58605	0.200392	0.113267
1303	6	0.6	0	0	2	1	1.4942	5.6516	7.50342	7.38223	0.74254	0.689652
1304	9	0.6	0	0	2	1	10.343	12.0424	19.3161	23.6161	0.948871	1.81446
1305	9	0.6	0	0	2	1	10.6892	12.1753	19.7047	24.0938	0.956073	1.84458
1306	5	0.6	0	0	2	1	0.515134	4.51474	5.52507	4.96573	0.493084	0.404935
1307	8	0.6	0	0	2	1	5.76474	9.24999	13.7472	15.4964	0.919016	1.35461
1308	3	0.6	0	0	2	1	0.0487568	2.46075	3.06426	2.42549	0.200167	0.124578
1309	9	0.6	0	0	2	1	10.4167	12.136	19.5312	24.9981	0.944037	1.82091
1310	7	0.6	0	0	2	1	3.08001	7.19068	10.0817	10.0285	0.85636	0.990151
1311	4	0.6	0	0	2	1	0.107875	3.53256	4.12381	3.43061	0.201897	0.185304
1312	3	0.6	0	0	2	1	0.0412654	2.36763	3.07892	2.47873	0.202605	0.114609
1313	5	0.6	0	0	2	1	0.540912	4.52567	5.55215	4.80307	0.508063	0.414943
1314	7	0.6	0	0	2	1	3.16119	7.2317	10.1627	10.5265	0.863732	1.00311
1315	10	0.6	0	0	2	1	19.6232	16.358	29.6078	40.7551	0.963066	2.49925
1316	9	0.6	0	0	2	1	10.884	12.2421	20.0074	22.1683	0.960663	1.86131
1317	8	0.6	0	0	2	1	5.78616	9.29381	13.8622	16.2047	0.915974	1.35713
1318	4	0.6	0	0	2	1	0.107582	3.52458	4.08245	3.28525	0.202255	0.185052
1319	10	0.6	0	0	2	1	20.3523	16.4604	30.2234	35.0794	0.979726	2.54526
1320	8	0.6	0	0	2	1	5.82097	9.2882	13.7519	16.3546	0.919679	1.3612
1321	6	0.6	0	0	2	1	1.50387	5.69431	7.48974	6.92333	0.738782	0.691879
1322	4	0.6	0	0	2	1	0.108123	3.54778	4.12629	3.57237	0.200827	0.185517
1323	9	0.6	0	0	2	1	10.68	12.2259	19.6833	25.1146	0.949957	1.84379
1324	5	0.6	0	0	2	1	0.532364	4.52298	5.53144	5.03522	0.503103	0.411651
1325	8	0.6	0	0	2	1	5.69666	9.26185	13.6898	16.2354	0.911011	1.34659
1326	10	0.6	0	0	2	1	19.8143	16.3549	29.7689	41.2003	0.969589	2.51139
1327	6	0.6	0	0	2	1	1.46682	5.65298	7.4595	7.08344	0.734653	0.683303
1328	3	0.6	0	0	2	1	0.0424193	2.38495	3.09313	2.55836	0.200566	0.1162
1329	3	0.6	0	0	2	1	0.0484929	2.43105	3.05451	2.35791	0.200152	0.124241
1330	10	0.6	0	0	2	1	20.4613	16.5935	30.5956	39.4889	0.97212	2.55207
1331	7	0.6	0	0	2	1	3.08755	7.2016	10.1385	11.345	0.856067	0.991362
1332	4	0.6	0	0	2	1	0.107291	3.53957	4.12421	3.43416	0.20035	0.184802
1333	7	0.6	0	0	2	1	3.10445	7.23286	10.1207	11.1793	0.85444	0.99407
1334	10	0.6	0	0	2	1	19.9258	16.3885	29.8403	38.3467	0.970639	2.51845
1335	10	0.8	0	1.4	0.01	2	0.296105	5.24933	10.3811	9.77256	0.449744	0.307007
1336	9	0.8	0	1.4	0.01	2	4.05316	9.10208	13.0435	13.22	0.795962	1.13585
1337	10	0.8	0	1.4	0.01	2	5.5208	10.2006	15.5392	15.8572	0.831701	1.32564
1338	6	0.8	0	1.4	0.01	2	0.91054	6.08008	6.83026	6.11374	0.513512	0.538362
1339	4	0.8	0	1.4	0.01	2	0.132907	3.96202	4.06156	3.37876	0.200256	0.205683
1340	6	0.8	0	1.4	0.01	2	0.949122	6.06443	6.93661	5.85176	0.527334	0.54965
1341	5	0.8	0	1.4	0.01	2	0.396508	5.08495	5.39888	4.6359	0.348568	0.355264
1342	6	0.8	0	1.4	0.01	2	0.997879	6.05004	6.92176	6.49547	0.545004	0.563591
1343	8	0.8	0	1.4	0.01	2	2.76436	8.11435	10.7462	10.72	0.731005	0.938043
1344	4	0.8	0	1.4	0.01	2	0.00352452	0.680381	4.11347	2.93872	0.201739	0.0334946
1345	10	0.8	0	1.4	0.01	2	5.28792	10.1691	15.2393	14.5335	0.825155	1.29738
1346	10	0.8	0	1.4	0.01	2	5.23326	10.1358	15.1982	14.4575	0.821553	1.29066
1347	5	0.8	0	1.4	0.01	2	0.405891	5.05807	5.39929	4.30635	0.358368	0.359443
1348	9	0.8	0	1.4	0.01	2	0.168435	4.24129	9.17003	8.44041	0.36005	0.231548
1349	8	0.8	0	1.4	0.01	2	0.126493	3.36931	8.19506	7.3581	0.366029	0.200658
1350	4	0.8	0	1.4	0.01	2	0.132102	3.98039	4.11849	3.17367	0.200046	0.205059
1351	7	0.8	0	1.4	0.01	2	1.60463	7.12458	8.61257	7.5925	0.619796	0.714681
1352	9	0.8	0	1.4	0.01	2	4.06427	9.16218	13.135	13.09	0.79276	1.13741
1353	8	0.8	0	1.4	0.01	2	2.72139	8.17971	10.7858	10.1511	0.721226	0.930722
1354	6	0.8	0	1.4	0.01	2	0.0434179	1.6769	6.07817	5.10419	0.406053	0.11756
1355	9	0.8	0	1.4	0.01	2	3.98595	9.05713	12.9376	12.0977	0.793421	1.1264
1356	8	0.8	0	1.4	0.01	2	2.66998	8.1346	10.7032	10.4881	0.721271	0.92189
1357	3	0.8	0	1.4	0.01	2	0.0188212	1.83285	2.99427	2.27783	0.201345	0.0774014
1358	7	0.8	0	1.4	0.01	2	1.75026	7.15673	8.79763	8.50985	0.644063	0.746409
1359	8	0.8	0	1.4	0.01	2	2.76714	8.11469	10.8302	9.93418	0.730572	0.938514
1360	9	0.8	0	1.4	0.01	2	3.86483	8.98906	12.7846	12.0702	0.789346	1.10915
1361	6	0.8	0	1.4	0.01	2	0.933466	6.06036	6.88667	6.41168	0.523299	0.545098
1362	5	0.8	0	1.4	0.01	2	0.0108493	1.2413	5.05864	3.90378	0.223502	0.0587659
1363	3	0.8	0	1.4	0.01	2	0.000565584	0.275671	3.09936	1.82422	0.20449	0.0134176
1364	7	0.8	0	1.4	0.01	2	1.74403	7.08516	8.70809	8.4353	0.648543	0.745079
1365	10	0.8	0	1.4	0.01	2	5.59782	10.2303	15.6597	16.0061	0.835692	1.33486
1366	4	0.8	0	1.4	0.01	2	0.135497	3.98978	4.09673	3.5504	0.200127	0.207678
1367	3	0.8	0	1.4	0.01	2	0.0362217	2.3265	2.92329	2.24331	0.200325	0.107377
1368	5	0.8	0	1.4	0.01	2	0.591324	4.93512	5.59132	5.28422	0.498217	0.433848
1369	3	0.8	0	1.4	0.01	2	0.069726	2.89656	3.16265	2.26756	0.200543	0.148978
1370	7	0.8	0	1.4	0.01	2	0.0733693	2.53229	7.1632	6.1926	0.349916	0.152821
1371	5	0.8	0	1.4	0.01	2	0.388629	5.05824	5.3803	4.92921	0.346201	0.351716
1372	3	0.8	0	1.4	0.01	2	0.0616183	2.84418	3.13867	2.56401	0.200422	0.140049
1373	7	0.8	0	1.4	0.01	2	1.71481	7.03688	8.6442	7.93934	0.647657	0.738811
1374	10	0.6	0.5	1.4	0.1	1	3.3864	7.50508	13.2758	11.675	0.877518	1.03823
1375	6	0.6	0.5	1.4	0.1	1	0.673774	4.2148	6.68332	5.05006	0.658894	0.463108
1376	8	0.6	0.5	1.4	0.1	1	1.8469	5.82243	9.81837	8.46954	0.822562	0.766737
1377	9	0.6	0.5	1.4	0.1	1	2.63935	6.68425	11.6166	10.303	0.861553	0.916587
1378	8	0.6	0.5	1.4	0.1	1	1.79667	5.86346	9.79436	8.78841	0.807154	0.756239
1379	9	0.6	0.5	1.4	0.1	1	2.57367	6.72588	11.5666	9.92761	0.849278	0.905111
1380	9	0.6	0.5	1.4	0.1	1	2.69121	6.67908	11.6649	11.5014	0.870293	0.925548
1381	8	0.6	0.5	1.4	0.1	1	1.81201	5.8059	9.79058	8.1674	0.81799	0.759462
1382	10	0.6	0.5	1.4	0.1	1	3.61455	7.57667	13.6076	13.4789	0.892747	1.07264
1383	9	0.6	0.5	1.4	0.1	1	2.55918	6.65364	11.5885	9.87238	0.855064	0.902559
1384	6	0.6	0.5	1.4	0.1	1	0.664873	4.20449	6.66678	5.32995	0.655751	0.460039
1385	4	0.6	0.5	1.4	0.1	1	0.0634018	2.72589	4.04035	2.8221	0.200455	0.142061
1386	3	0.6	0.5	1.4	0.1	1	0.0284383	1.89894	2.99771	2.13306	0.200351	0.095143
1387	4	0.6	0.5	1.4	0.1	1	0.0638972	2.73721	4.05317	3.06698	0.200652	0.142615
1388	5	0.6	0.5	1.4	0.1	1	0.28273	3.49968	5.31492	4.02859	0.464971	0.299993
1389	5	0.6	0.5	1.4	0.1	1	0.314435	3.46127	5.34636	4.51473	0.510013	0.316366
1390	4	0.6	0.5	1.4	0.1	1	0.0627463	2.71682	4.05577	2.96506	0.200129	0.141325
1391	10	0.6	0.5	1.4	0.1	1	3.55539	7.57431	13.5641	12.8493	0.884456	1.06382
1392	7	0.6	0.5	1.4	0.1	1	1.17999	5.01848	8.21544	6.56305	0.754677	0.612865
1393	3	0.6	0.5	1.4	0.1	1	0.0291116	1.8936	3.01096	2.08814	0.20036	0.0962627
1394	7	0.6	0.5	1.4	0.1	1	1.16943	5.00883	8.16803	6.74791	0.752881	0.610114
1395	5	0.6	0.5	1.4	0.1	1	0.301048	3.45953	5.28887	3.9949	0.493693	0.309559
1396	3	0.6	0.5	1.4	0.1	1	0.0248302	1.87278	2.98251	2.15174	0.200573	0.0889027
1397	3	0.6	0.5	1.4	0.1	1	0.0297203	1.89936	3.03868	2.25416	0.200388	0.0972639
1398	7	0.6	0.5	1.4	0.1	1	1.19519	5.01156	8.15987	6.83206	0.761699	0.6168
1399	7	0.6	0.5	1.4	0.1	1	1.16785	4.97666	8.15541	7.53023	0.758979	0.609702
1400	8	0.6	0.5	1.4	0.1	1	1.78781	5.83267	9.80662	8.35207	0.80903	0.754373
1401	10	0.6	0.5	1.4	0.1	1	3.51999	7.55537	13.5106	12.2308	0.884169	1.05851
1402	8	0.6	0.5	1.4	0.1	1	1.90116	5.86449	9.95635	9.52153	0.829973	0.777918
1403	5	0.6	0.5	1.4	0.1	1	0.28272	3.49506	5.31336	3.86274	0.465323	0.299988
1404	5	0.6	0.5	1.4	0.1	1	0.285408	3.4634	5.28568	4.12665	0.474895	0.30141
1405	6	0.6	0.5	1.4	0.1	1	0.677558	4.19936	6.62869	5.43635	0.665518	0.464407
1406	4	0.6	0.5	1.4	0.1	1	0.063511	2.70899	4.05302	3.22962	0.205321	0.142184
1407	3	0.6	0.5	1.4	0.1	1	0.0299435	1.90931	2.98559	2.14243	0.200035	0.0976285
1408	4	0.6	0.5	1.4	0.1	1	0.064021	2.73442	4.06347	2.949	0.200787	0.142753
1409	9	0.6	0.5	1.4	0.1	1	2.66786	6.75843	11.6634	10.8621	0.856274	0.921523
1410	6	0.6	0.5	1.4	0.1	1	0.689216	4.22718	6.71155	6.01275	0.669515	0.468385
1411	10	0.6	0.5	1.4	0.1	1	3.53502	7.54124	13.5412	11.8941	0.886095	1.06077
1412	6	0.6	0.5	1.4	0.1	1	0.716219	4.22261	6.73929	5.496	0.681677	0.477472
1413	7	0.6	0.5	1.4	0.1	1	1.18417	5.02339	8.19981	7.08183	0.755624	0.613949
1414	5	0.2	0	0	0	0.2	0.124072	3.0279	5.15026	3.42485	0.316742	0.198729
1415	9	0.2	0	0	0	0.2	0.977727	5.47228	9.99067	10.2978	0.690038	0.557871
1416	6	0.2	0	0	0	0.2	0.302261	3.75768	6.29816	4.31098	0.468269	0.310182
1417	8	0.2	0	0	0	0.2	1.01343	5.14141	9.00117	7.11279	0.698043	0.567967
1418	8	0.2	0	0	0	0.2	0.957203	5.23042	8.94115	6.48723	0.669065	0.551985
1419	5	0.2	0	0	0	0.2	0.133345	2.98845	5.12699	3.67309	0.340253	0.206022
1420	8	0.2	0	0	0	0.2	0.632176	4.5729	8.66382	8.39895	0.642772	0.448584
1421	7	0.2	0	0	0	0.2	0.596158	4.43857	7.55544	5.56756	0.601461	0.435618
1422	9	0.2	0	0	0	0.2	1.4988	5.87341	10.4979	8.31872	0.75389	0.690711
1423	7	0.2	0	0	0	0.2	0.573596	4.50753	7.56873	5.37591	0.579308	0.427295
1424	8	0.2	0	0	0	0.2	0.953226	5.19216	8.95342	6.42197	0.673008	0.550837
1425	6	0.2	0	0	0	0.2	0.302955	3.74553	6.28973	4.55501	0.47039	0.310538
1426	10	0.2	0	0	0	0.2	2.09217	6.69525	12.0745	9.56576	0.789187	0.816062
1427	6	0.2	0	0	0	0.2	0.310732	3.73799	6.30963	4.78438	0.478937	0.314498
1428	4	0.2	0	0	0	0.2	0.0435414	2.25994	4.05379	2.77047	0.200107	0.117727
1429	4	0.2	0	0	0	0.2	0.0211548	1.60903	4.03633	3.13235	0.200172	0.0820596
1430	3	0.2	0	0	0	0.2	0.0143431	1.32075	3.12429	1.97146	0.200072	0.0675688
1431	3	0.2	0	0	0	0.2	0.0107316	1.16221	2.98234	2.04489	0.200717	0.0584464
1432	9	0.2	0	0	0	0.2	1.4392	5.98341	10.4185	7.71312	0.730217	0.676838
1433	6	0.2	0	0	0	0.2	0.240248	3.22488	6.22138	5.57279	0.499432	0.276538
1434	5	0.2	0	0	0	0.2	0.146948	3.0032	5.14695	3.91012	0.365795	0.216275
1435	9	0.2	0	0	0	0.2	1.42765	5.97661	10.4397	7.66032	0.728898	0.674117
1436	4	0.2	0	0	0	0.2	0.0432057	2.25414	4.02309	2.94006	0.200329	0.117272
1437	3	0.2	0	0	0	0.2	0.0157312	1.37514	2.94022	1.91047	0.200359	0.070763
1438	8	0.2	0	0	0	0.2	1.00206	5.19047	9.02007	6.70291	0.68843	0.564771
1439	7	0.2	0	0	0	0.2	0.610573	4.41269	7.60559	5.90319	0.61249	0.440853
1440	5	0.2	0	0	0	0.2	0.124181	3.0143	5.10316	3.5758	0.318653	0.198817
1441	5	0.2	0	0	0	0.2	0.130518	2.71554	5.13775	4.38264	0.387887	0.203826
1442	10	0.2	0	0	0	0.2	2.03849	6.77594	12.0252	9.10133	0.774385	0.805526
1443	9	0.2	0	0	0	0.2	1.47307	5.97422	10.4802	7.7094	0.738068	0.684758
1444	6	0.2	0	0	0	0.2	0.306514	3.741	6.29224	4.46885	0.474527	0.312356
1445	7	0.2	0	0	0	0.2	0.575598	4.45593	7.60114	5.36362	0.587982	0.42804
1446	3	0.2	0	0	0	0.2	0.0130203	1.25034	2.94031	1.94085	0.20104	0.0643777
1447	4	0.2	0	0	0	0.2	0.0436097	2.26105	4.04361	2.76112	0.202698	0.117819
1448	10	0.2	0	0	0	0.2	2.04956	6.80414	12.0402	9.05312	0.773265	0.807711
1449	10	0.2	0	0	0	0.2	2.04699	6.74455	12.0634	9.07287	0.778715	0.807203
1450	10	0.2	0	0	0	0.2	1.44434	6.45478	11.4718	12.265	0.725122	0.678048
1451	4	0.2	0	0	0	0.2	0.0451315	2.30487	4.0536	2.6496	0.200022	0.119857
1452	7	0.2	0	0	0	0.2	0.389123	3.83596	7.39983	6.91074	0.572783	0.35194
1453	3	0.2	0	0	0	0.2	0.00135352	0.427776	3.01089	1.93431	0.202328	0.0207566
1454	3	0.05	0	0	3	1	0.002065	0.201819	2.98713	1.86765	-4.40233	0.0256381
1455	7	1	0	2	1	1	12.8361	12.7905	19.8767	22.7989	0.990566	2.02135
1456	5	1	0	2	1	1	1.89972	6.4901	6.89972	7.31627	0.746516	0.777624
1457	3	1	0	2	1	1	0.00263517	0.576332	3.27069	1.90636	0.200337	0.0289621
1458	9	1	0	2	1	1	0.0752499	2.45877	9.28099	8.15367	0.345169	0.154767
1459	8	1	0	2	1	1	0.0929381	3.74418	8.16101	6.76534	0.216564	0.171997
1460	4	1	0	2	1	1	0.00669719	0.907976	4.1211	3.19688	0.210345	0.0461712
1461	9	1	0	2	1	1	10.2474	7.91239	14.398	15.7258	0.667784	1.80606
1462	6	1	0	2	1	1	0.0154111	1.35258	6.05832	4.76446	0.21944	0.0700394
1463	10	1	0	2	1	1	0.0943545	3.3236	10.4392	9.62621	0.274662	0.173303
1464	4	1	0	2	1	1	0.00452714	0.682959	4.22427	3.26287	0.240389	0.0379609
1465	3	1	0	2	1	1	0.00246868	0.579363	3.20632	1.87825	0.203844	0.0280322
1466	4	1	0	2	1	1	0.0107365	1.12284	4.08873	2.87544	0.229884	0.0584596
1467	5	1	0	2	1	1	0.0105445	1.15915	5.1952	3.76305	0.205827	0.0579345
1468	8	1	0	2	1	1	20.0347	15.9768	28.0729	33.6604	0.990003	2.52532
1469	7	1	0	2	1	1	0.0251922	1.91106	7.15301	5.34897	0.215209	0.0895484
1470	5	1	0	2	1	1	0.0551723	2.12414	5.05517	4.33409	0.288336	0.132521
1471	10	1	0	2	1	1	44.0875	23.6357	54.1621	69.5372	0.992775	3.74613
1472	10	1	0	2	1	1	0.195542	4.03147	10.388	8.89021	0.430676	0.249485
1473	5	1	0	2	1	1	0.0255793	1.77489	5.12069	3.82743	0.212534	0.0902338
1474	4	1	0	2	1	1	0.00726385	0.955345	4.05992	2.92965	0.201984	0.0480849
1475	5	1	0	2	1	1	0.0218403	1.69178	5.1768	4.01307	0.20387	0.0833786
1476	10	1	0	2	1	1	0.206654	2.70203	10.7012	10.7415	0.584887	0.256476
1477	7	1	0	2	1	1	0.0617927	2.47507	7.21128	5.98766	0.269006	0.140247
1478	8	1	0	2	1	1	20.3038	16.0171	28.4077	31.9736	0.993195	2.54222
1479	8	1	0	2	1	1	5.87998	8.98598	12.6359	13.8489	0.648955	1.36808
1480	8	1	0	2	1	1	20.0252	15.9251	28.0261	31.8844	0.992543	2.52472
1481	8	1	0	2	1	1	0.0506603	2.2473	8.19592	6.92496	0.242705	0.126987
1482	7	1	0	2	1	1	12.8645	12.818	19.9458	21.9742	0.990696	2.02359
1483	8	1	0	2	1	1	0.0656201	2.2988	8.18179	7.15943	0.337241	0.144525
1484	4	1	0	2	1	1	0.0118799	1.20004	4.14252	3.11311	0.203822	0.0614938
1485	4	1	0	2	1	1	0.0688766	2.84094	4.21843	3.53535	0.201398	0.148068
1486	7	1	0	2	1	1	0.644788	4.57955	7.81238	7.79889	0.611589	0.453037
1487	3	1	0	2	1	1	0.00120956	0.37904	3.0496	1.7462	0.213981	0.0196218
1488	5	1	0	2	1	1	0.0317732	1.83538	5.14008	4.25094	0.235023	0.100567
1489	9	1	0	2	1	1	0.0612204	2.34465	9.26423	7.86104	0.263366	0.139596
1490	9	1	0	2	1	1	0.141158	3.50964	9.48891	8.72942	0.318298	0.211972
1491	9	1	0	2	1	1	30.0239	19.475	39.0417	45.7381	0.992346	3.09142
1492	6	1	0	2	1	1	0.0803977	2.47709	6.24763	5.31775	0.310777	0.159973
1493	7	1	0	2	1	1	0.0292287	2.10335	7.02923	5.46428	0.20839	0.0964561
1494	6	1	0	2	1	1	0.498043	4.19004	6.61713	6.35797	0.553728	0.398161
1495	8	1	0	2	1	1	0.048977	2.72609	8.17133	6.50816	0.231811	0.124859
1496	6	1	0	2	1	1	7.48825	9.80774	13.4289	14.7359	0.989563	1.54389
1497	8	1	0	2	1	1	10.2677	13.989	18.2677	22.1123	0.818819	1.80784
1498	8	1	0	2	1	1	0.0293165	1.78725	8.17298	6.70758	0.228507	0.0966008
1499	6	1	0	2	1	1	0.0322375	1.6768	6.0996	4.95554	0.273234	0.101299
1500	5	1	0	2	1	1	0.126904	3.29481	5.1824	4.82768	0.280599	0.200985
1501	6	1	0	2	1	1	0.067086	2.15929	6.14102	5.18106	0.358674	0.146131
1502	9	1	0	2	1	1	30.2538	19.6124	39.3298	48.6518	0.990775	3.10324
1503	9	1	0	2	1	1	0.120401	3.10186	9.1204	8.03315	0.334225	0.195767
1504	9	1	0	2	1	1	0.124534	4.19589	9.2726	7.89754	0.246159	0.199099
1505	7	1	0	2	1	1	0.0725452	2.87593	7.20597	5.72967	0.251773	0.15196
1506	3	1	0	2	1	1	0.0127947	1.2424	3.19726	1.89627	0.202107	0.0638176
1507	6	1	0	2	1	1	0.0160952	1.32144	6.04155	4.42821	0.242649	0.071577
1508	4	1	0	2	1	1	0.00315038	0.63768	4.08462	2.79277	0.202463	0.031667
1509	9	1	0	2	1	1	0.526813	4.91755	9.77862	8.68088	0.497543	0.4095
1510	6	1	0	2	1	1	7.64276	9.91623	13.6488	14.9273	0.99013	1.55973
1511	9	1	0	2	1	1	10.2474	7.91239	14.398	15.7258	0.667784	1.80606
1512	6	1	0	2	1	1	0.0392896	2.22047	6.08168	4.98077	0.218719	0.111831
1513	8	1	0	2	1	1	0.0373097	2.313	8.07918	6.04636	0.233635	0.108977
1514	10	1	0	2	1	1	0.335293	3.62672	10.4541	9.21589	0.530469	0.326691
1515	6	1	0	2	1	1	0.0235865	1.53475	6.2539	4.74554	0.262078	0.0866476
1516	3	1	0	2	1	1	0.00220675	0.536832	3.1248	1.85629	0.201912	0.0265034
1517	7	1	0	2	1	1	0.0177379	1.50381	7.12428	5.65599	0.203245	0.0751408
1518	7	1	0	2	1	1	12.7361	12.7256	19.7018	22.1445	0.990704	2.01346
1519	3	1	0	2	1	1	0.000370546	0.217588	3.08493	1.80183	0.210351	0.0108604
1520	3	1	0	2	1	1	0.00113123	0.3742	3.34042	1.92423	0.202865	0.0189758
1521	10	1	0	2	1	1	0.238052	5.33029	10.3001	9.10657	0.344089	0.275272
1522	10	1	0	2	1	1	0.103195	3.46152	10.2542	8.1685	0.306301	0.18124
1523	3	1	0	2	1	1	0.00165359	0.461443	3.32614	1.88965	0.200496	0.0229424
1524	8	1	0	2	1	1	0.147457	3.10692	8.30249	7.2124	0.355009	0.21665
1525	9	1	0	2	1	1	0.0762772	2.88338	9.12127	7.12507	0.295323	0.15582
1526	7	1	0	2	1	1	0.26387	3.87158	7.36506	6.25896	0.416749	0.289815
1527	4	1	0	2	1	1	0.0170429	1.33812	4.17008	3.31771	0.241208	0.073654
1528	4	1	0	2	1	1	0.414628	4.378	4.51179	3.96274	0.461361	0.363291
1529	7	1	0	2	1	1	0.0453041	2.22929	7.14817	6.20525	0.272652	0.120086
1530	3	1	0	2	1	1	0.00332691	0.653479	3.05856	1.82745	0.203678	0.0325421
1531	6	1	0	2	1	1	0.172733	2.77992	6.24373	5.60146	0.464272	0.234483
1532	7	1	0	2	1	1	0.0428508	2.02627	7.13334	5.98489	0.25124	0.11679
1533	9	1	0	2	1	1	0.0864848	3.30487	9.19495	7.4788	0.29928	0.165919
1534	4	1	0	2	1	1	0.0452073	2.34625	4.09792	3.4614	0.200587	0.119958
1535	3	1	0	2	1	1	0.000632013	0.288513	3.18794	1.86137	0.209123	0.0141837
1536	10	1	0	2	1	1	0.227339	4.21381	10.2404	10.6753	0.410683	0.269006
1537	10	1	0	2	1	1	0.175575	3.39916	10.224	9.12671	0.380081	0.236405
1538	10	1	0	2	1	1	0.642953	5.27413	10.8792	9.67915	0.517177	0.452392
1539	5	1	0	2	1	1	0.018829	1.42152	5.15642	4.13678	0.225016	0.0774174
1540	7	1	0	2	1	1	0.0916451	2.71441	7.30231	6.3805	0.33639	0.170797
1541	4	1	0	2	1	1	0.0100889	0.929834	4.13226	3.06001	0.280647	0.0566693
1542	8	1	0	2	1	1	0.463555	4.62788	8.64596	7.67341	0.495401	0.384128
1543	10	1	0	2	1	1	42.9614	23.2724	52.8739	62.628	0.991709	3.69798
1544	4	1	0	2	1	1	0.0697145	2.88774	4.22771	3.43017	0.215811	0.148966
1545	6	1	0	2	1	1	0.0236626	1.82525	6.17444	5.19991	0.206383	0.0867873
1546	3	1	0	2	1	1	0.00325957	0.646107	3.25551	1.93968	0.203152	0.0322111
1547	3	1	0	2	1	1	0.00618139	0.869841	3.29961	1.89606	0.201722	0.0443576
1548	8	1	0	2	1	1	0.0834093	2.91341	8.13782	7.08854	0.262474	0.162942
1549	5	1	0	2	1	1	0.0112903	1.14415	5.21811	4.11745	0.221756	0.0599484
1550	6	1	0	2	1	1	0.0405939	2.41657	6.1762	4.81955	0.203397	0.113673
1551	4	1	0	2	1	1	0.00785573	0.807901	4.09891	3.05042	0.302143	0.0500056
1552	3	1	0	2	1	1	0.0110503	1.15236	3.15981	1.87594	0.20261	0.0593079
1553	7	1	0	2	1	1	1.09619	5.25961	8.13258	8.05673	0.703778	0.5907
1554	9	1	0	2	1	1	0.23579	3.39668	9.6186	8.39539	0.445893	0.273961
1555	10	1	0	2	1	1	0.100818	2.3729	10.2681	9.04666	0.43677	0.179141
1556	5	1	0	2	1	1	1.07875	5.91737	6.17183	6.15751	0.589201	0.585984
1557	5	1	0	2	1	1	0.0638755	2.9131	5.16356	4.18566	0.214869	0.142591
1558	5	1	0	2	1	1	0.0117097	1.22692	5.16095	4.03632	0.202966	0.0610517
1559	4	1	0	2	1	1	0.0231251	1.6867	4.14682	3.11502	0.207857	0.0857959
1560	9	1	0	2	1	1	29.9392	19.4345	38.9019	44.8048	0.991877	3.08706
1561	3	1	0	2	1	1	0.00159578	0.456525	3.14776	1.82909	0.201267	0.0225378
1562	10	1	0	2	1	1	44.9681	23.8297	55.1767	66.4451	0.99218	3.78336
1563	7	1	0	2	1	1	0.111169	2.80519	7.29945	6.25681	0.335189	0.188112
1564	6	1	0	2	1	1	0.151206	3.4741	6.28252	5.2865	0.322711	0.219386
1565	5	1	0	2	1	1	0.0180513	1.26004	5.13486	3.87444	0.294332	0.0758018
1566	5	1	0	2	1	1	0.0157534	1.44032	5.09496	4.05531	0.211869	0.0708129
1567	9	1	0	2	1	1	0.0668248	2.20571	9.26908	8.35399	0.316041	0.145846
1568	3	1	0	2	1	1	0.00493918	0.766322	3.16444	1.80355	0.203822	0.0396509
1569	4	1	0	2	1	1	0.00772287	1.04906	4.04072	2.98017	0.201427	0.0495809
1570	8	1	0	2	1	1	0.104862	2.90771	8.20302	7.18803	0.335824	0.182698
1571	5	0.8	0	0	1.5	1	0.30753	5.48664	5.30753	4.44192	0.259541	0.312874
1572	6	0.8	0	0	1.5	1	0.764717	6.55919	6.78564	5.60325	0.415619	0.493373
1573	3	0.8	0	0	1.5	1	0.0555498	2.62367	3.05555	2.23983	0.200654	0.132974
1574	4	0.8	0	0	1.5	1	0.127236	4.08275	4.12724	3.39435	0.20166	0.201248
1575	7	0.8	0	0	1.5	1	1.94635	7.62016	8.93974	7.60946	0.634146	0.787111
1576	6	0.6	0	1.4	0.01	1	0.916769	5.10649	6.95014	6.0219	0.637602	0.540201
1577	10	0.6	0	1.4	0.01	1	4.30967	8.84044	14.3228	14.2462	0.850123	1.17124
1578	4	0.6	0	1.4	0.01	1	0.0161854	1.4324	4.16306	3.14589	0.207641	0.0717773
1579	9	0.6	0	1.4	0.01	1	3.25908	7.77873	12.2594	12.0557	0.833276	1.01853
1580	5	0.6	0	1.4	0.01	1	0.434671	4.25682	5.49333	4.48386	0.48249	0.371968
1581	4	0.6	0	1.4	0.01	1	0.18099	3.27075	4.16665	3.34949	0.381928	0.240023
1582	10	0.6	0	1.4	0.01	1	4.51031	8.72855	14.5087	13.9577	0.870499	1.1982
1583	6	0.6	0	1.4	0.01	1	0.943576	5.09268	6.8231	5.85856	0.647996	0.548041
1584	3	0.6	0	1.4	0.01	1	0.0212118	1.73592	2.96112	2.05	0.201379	0.0821702
1585	7	0.6	0	1.4	0.01	1	1.59642	6.01836	8.54147	8.16259	0.733141	0.712851
1586	9	0.6	0	1.4	0.01	1	3.42364	7.85811	12.4145	11.8639	0.839738	1.04392
1587	10	0.6	0	1.4	0.01	1	4.46763	8.82451	14.5101	14.0138	0.86327	1.19251
1588	4	0.6	0	1.4	0.01	1	0.12899	3.34784	4.14149	3.2515	0.260966	0.20263
1589	9	0.6	0	1.4	0.01	1	3.20727	7.74885	12.2294	12.277	0.828245	1.0104
1590	4	0.6	0	1.4	0.01	1	0.12658	3.32314	4.10842	3.3757	0.263745	0.200728
1591	4	0.6	0	1.4	0.01	1	0.124586	3.35946	4.0464	3.19821	0.250984	0.19914
1592	5	0.6	0	1.4	0.01	1	0.0988646	2.70447	5.03518	4.17243	0.352848	0.177397
1593	9	0.6	0	1.4	0.01	1	2.92022	8.04541	11.9251	11.7592	0.773834	0.964123
1594	3	0.6	0	1.4	0.01	1	0.0414391	2.28492	2.86718	2.0245	0.200413	0.11485
1595	3	0.6	0	1.4	0.01	1	0.0111057	1.24736	2.98568	1.97972	0.200541	0.0594563
1596	7	0.6	0	1.4	0.01	1	1.63054	5.99242	8.63815	7.87389	0.745963	0.720428
1597	5	0.6	0	1.4	0.01	1	0.472747	4.22304	5.48668	4.55097	0.511624	0.387917
1598	10	0.6	0	1.4	0.01	1	4.49031	8.86778	14.4442	14.5158	0.860597	1.19554
1599	7	0.6	0	1.4	0.01	1	1.6063	5.98422	8.56665	7.74919	0.743278	0.715054
1600	9	0.6	0	1.4	0.01	1	3.43651	7.8233	12.4296	11.9645	0.844095	1.04589
1601	3	0.6	0	1.4	0.01	1	0.0298147	2.04688	2.9637	2.11798	0.203847	0.0974182
1602	10	0.6	0	1.4	0.01	1	4.05187	8.94245	14.0181	14.1622	0.821489	1.13567
1603	5	0.6	0	1.4	0.01	1	0.46132	4.20138	5.37992	4.46752	0.513935	0.383201
1604	7	0.6	0	1.4	0.01	1	0.693657	4.74004	7.73532	6.7498	0.646029	0.469891
1605	8	0.6	0	1.4	0.01	1	2.31145	6.94022	10.3329	10.3059	0.781845	0.857762
1606	7	0.6	0	1.4	0.01	1	1.65103	6.01489	8.71785	8.02053	0.749878	0.724941
1607	8	0.6	0	1.4	0.01	1	1.69344	6.69513	9.79262	9.14385	0.707356	0.734192
1608	6	0.6	0	1.4	0.01	1	0.161035	2.89058	6.17574	5.09488	0.47701	0.226404
1609	5	0.6	0	1.4	0.01	1	0.42466	4.23505	5.39684	4.72477	0.482977	0.367659
1610	6	0.6	0	1.4	0.01	1	0.930123	5.03699	6.79363	5.97475	0.650968	0.544121
1611	6	0.6	0	1.4	0.01	1	1.0046	5.09465	7.00528	6.50971	0.668783	0.565487
1612	8	0.6	0	1.4	0.01	1	2.41039	6.76829	10.4123	9.91456	0.810327	0.875928
1613	8	0.6	0	1.4	0.01	1	2.39357	6.82693	10.4261	9.88372	0.805912	0.872868
1614	8	0.6	0	1.4	0.01	1	2.39065	6.93922	10.3956	9.91709	0.792964	0.872334
1615	3	0.6	0	1.4	0.01	1	0.00416121	0.717996	3.15388	1.90573	0.20012	0.0363944
1616	4	0.4	0	0	4	1	0.794151	3.49135	4.8211	4.19423	0.985696	0.502778
1617	3	0.4	0	0	4	1	0.0463831	2.00596	3.02772	2.53827	0.276972	0.121508
1618	4	0.4	0	0	4	1	0.815201	3.48771	4.81961	4.76159	0.986892	0.509398
1619	5	0.4	0	0	4	1	3.40259	6.62584	8.40011	7.98609	0.988604	1.04071
1620	3	0.4	0	0	4	1	0.0137983	1.30167	3.04882	2.43686	0.201049	0.0662732
1621	6	0.4	0	0	4	1	3.33389	6.61234	8.04369	7.97451	0.987804	1.03015
1622	6	0.4	0	0	4	1	3.37728	6.65317	8.08587	9.85787	0.986955	1.03683
1623	6	0.4	0	0	4	1	3.32829	6.60692	8.03297	7.87508	0.987799	1.02929
1624	4	0.4	0	0	4	1	0.804778	3.48586	4.81591	4.25676	0.981296	0.506131
1625	4	0.4	0	0	4	1	0.805177	3.47767	4.82101	4.17593	0.97895	0.506257
1626	3	0.4	0	0	4	1	0.0700396	1.99196	2.96368	2.03599	0.399462	0.149313
1627	5	0.4	0	0	4	1	3.38898	6.61372	8.36226	9.02311	0.990354	1.03863
1628	6	0.4	0	0	4	1	3.32829	6.60692	8.03297	7.87508	0.987799	1.02929
1629	7	0.4	0	0	4	1	1552.69	140.829	1555.08	1957.13	0.986546	22.2314
1630	6	0.4	0	0	4	1	3.33389	6.61234	8.04369	7.97451	0.987804	1.03015
1631	9	0.4	0	0	4	1	1183.52	124.027	1187.14	1390.51	0.986098	19.4094
1632	4	0.4	0	0	4	1	0.0317532	2.01066	4.03175	4.13248	0.202843	0.100535
1633	5	0.4	0	0	4	1	3.41101	6.63157	8.40561	8.08213	0.989771	1.042
1634	5	0.4	0	0	4	1	2.8347	6.29076	7.8347	10.8582	0.984071	0.949901
1635	6	0.4	0	0	4	1	2.80941	6.2882	7.47521	10.6926	0.984157	0.945655
1636	4	0.4	0	0	4	1	0.795419	3.47082	4.8093	4.55972	0.983423	0.503179
1637	3	0.4	0	0	4	1	0.0640087	2.04531	3.07458	2.30035	0.355336	0.14274
1638	6	0.4	0	0	4	1	3.37728	6.65317	8.08587	9.85787	0.986955	1.03683
1639	6	0.4	0	0	4	1	56.0202	26.5363	61.7935	74.4233	0.990496	4.22277
1640	4	0.4	0	0	4	1	0.79284	3.48097	4.80575	3.93987	0.984724	0.502363
1641	6	0.4	0	0	4	1	3.37643	6.6533	8.07918	7.90377	0.988776	1.0367
1642	8	0.4	0	0	4	1	920.186	108.555	921.722	1225.05	0.98882	17.1144
1643	3	0.4	0	0	4	1	0.0716205	2.07617	3.14482	2.17709	0.378542	0.150988
1644	6	0.4	0	0	4	1	3.37728	6.65317	8.08587	9.85787	0.986955	1.03683
1645	8	0.4	0	0	4	1	1039.46	116.095	1041.4	1332.57	0.985039	18.1898
1646	5	0.4	0	0	4	1	3.39565	6.61846	8.36947	8.4238	0.990385	1.03965
1647	5	0.4	0	0	4	1	3.42803	6.64791	8.39886	9.16225	0.989339	1.04459
1648	5	0.4	0	0	4	1	3.43748	6.66082	8.43377	8.89766	0.990233	1.04603
1649	5	0.4	0	0	4	1	3.46007	6.67912	8.4687	10.0154	0.989442	1.04946
1650	4	0.4	0	0	4	1	0.711576	3.44326	4.71158	5.08211	0.962656	0.475922
1651	3	0.4	0	0	4	1	0.0741942	2.03298	3.09497	2.17754	0.406244	0.153677
1652	4	0.4	0	0	4	1	0.801961	3.46736	4.83018	3.90141	0.979283	0.505245
1653	6	0.4	0	0	4	1	55.2122	26.3461	60.947	75.8937	0.991957	4.19221
1654	6	0.4	0	0	4	1	3.32829	6.60692	8.03297	7.87508	0.987799	1.02929
1655	9	0.4	0	0	4	1	1733.02	150.065	1730.12	2574.1	0.987353	23.487
1656	3	0.4	0	0	4	1	0.055458	2.02677	3.07217	2.57725	0.316546	0.132864
1657	6	0.4	0	0	4	1	3.37643	6.6533	8.07918	7.90377	0.988776	1.0367
1658	10	0.4	0	0	4	1	1875.95	157.23	1885.57	2592.94	0.984746	24.4363
1659	10	0.4	0	0	4	1	1229.95	127.382	1236.02	1638.8	0.983846	19.7865
1660	6	0.4	0	0	4	1	3.33389	6.61234	8.04369	7.97451	0.987804	1.03015
1661	9	0.4	0	0	4	1	904.02	108.509	908.265	1228.62	0.987509	16.9634
1662	8	0.4	0	0	4	1	622.975	89.452	625.793	913.339	0.989435	14.0819
1663	6	0.4	0	0	4	1	3.32829	6.60692	8.03297	7.87508	0.987799	1.02929
1664	5	0.4	0	0	4	1	3.46262	6.68165	8.47277	8.03801	0.989617	1.04985
1665	6	0.4	0	0	4	1	3.37643	6.6533	8.07918	7.90377	0.988776	1.0367
1666	3	0.4	0	0	4	1	0.0728011	2.03294	3.0242	2.18029	0.399171	0.152228
1667	3	0.4	0	0	4	1	0.0695303	2.04264	3.06884	2.11213	0.379163	0.148769
1668	3	0.4	0	0	4	1	0.0719019	2.06168	3.12539	2.53846	0.385372	0.151285
1669	7	0.4	0	0	4	1	1047.49	115.382	1052.36	1375.19	0.991416	18.26
1670	5	0.4	0	0	4	1	3.43093	6.65176	8.47167	8.56495	0.988702	1.04504
1671	5	0.4	0	0	4	1	3.42679	6.64776	8.44123	7.77155	0.988793	1.04441
1672	5	0.4	0	0	4	1	3.41622	6.63905	8.40414	9.53754	0.987865	1.04279
1673	4	0.4	0	0	4	1	0.802995	3.47216	4.82138	3.9036	0.979233	0.50557
1674	6	0.4	0	0	4	1	2.80941	6.2882	7.47521	10.6926	0.984157	0.945655
1675	6	0.4	0	0	4	1	3.37728	6.65317	8.08587	9.85787	0.986955	1.03683
1676	4	0.4	0	0	4	1	0.814553	3.5022	4.8531	4.06257	0.984844	0.509196
1677	10	0.4	0	0	4	1	860.197	106.296	866.355	1027.91	0.984427	16.5472
1678	3	0.4	0	0	4	1	0.0733415	2.03276	3.07846	2.27164	0.401957	0.152792
1679	4	0.4	0	0	4	1	0.814777	3.49958	4.84586	4.48247	0.984564	0.509266
1680	6	0.4	0	0	4	1	2.80941	6.2882	7.47521	10.6926	0.984157	0.945655
1681	6	0.4	0	0	4	1	3.37643	6.6533	8.07918	7.90377	0.988776	1.0367
1682	3	0.4	0	0	4	1	0.000981483	0.354508	2.97896	1.90893	0.200024	0.0176753
1683	5	0.4	0	0	4	1	3.48389	6.70174	8.54485	9.42451	0.989442	1.05307
1684	9	0.4	0	0	4	1	790.619	101.823	793.16	1032.47	0.983311	15.8639
1685	6	0.4	0	0	4	1	3.37728	6.65317	8.08587	9.85787	0.986955	1.03683
1686	5	0.4	0	0	4	1	3.4006	6.62899	8.42322	8.1968	0.989034	1.04041
1687	9	0.4	0	0	4	1	1733.02	150.065	1730.12	2574.1	0.987353	23.487
1688	6	0.4	0	0	4	1	3.32829	6.60692	8.03297	7.87508	0.987799	1.02929
1689	3	0.4	0	0	4	1	0.0724589	2.04865	3.09207	2.35118	0.393957	0.15187
1690	6	0.4	0	0	4	1	3.37643	6.6533	8.07918	7.90377	0.988776	1.0367
1691	6	0.4	0	0	4	1	53.1573	25.8566	58.7734	80.8809	0.990095	4.11345
1692	3	0.4	0	0	4	1	0.0326634	1.95905	3.04971	2.45173	0.229881	0.101966
1693	3	0.4	0	0	4	1	0.0445795	1.96949	3.01506	2.35988	0.286549	0.119122
1694	3	0.4	0	0	4	1	0.0320094	1.88535	3.03042	2.42329	0.256826	0.10094
1695	3	0.4	0	0	4	1	0.0777729	2.00037	3.04186	2.29702	0.437897	0.15734
1696	6	0.4	0	0	4	1	62.348	27.9936	68.6265	75.4556	0.991895	4.45488
1697	5	0.4	0	0	4	1	0.904818	4.611	5.90482	11.7652	0.723774	0.536668
1698	8	0.4	0	0	4	1	703.64	95	706.63	812.324	0.987618	14.9658
1699	5	0.4	0	0	4	1	3.42446	6.65214	8.46405	9.13597	0.98903	1.04405
1700	6	0.4	0	0	4	1	2.80941	6.2882	7.47521	10.6926	0.984157	0.945655
1701	4	0.4	0	0	4	1	0.416496	3.16702	4.4165	4.90567	0.712799	0.364108
1702	5	0.4	0	0	4	1	3.22252	6.50546	8.22252	9.80616	0.987997	1.0128
1703	5	0.4	0	0	4	1	3.4046	6.63504	8.40973	8.30683	0.988809	1.04102
1704	3	0.4	0	0	4	1	0.0212851	1.68176	3.03781	2.40556	0.201862	0.0823119
1705	7	0.4	0	0	4	1	1115.39	118.758	1117.15	1260.83	0.989795	18.8425
1706	5	0.4	0	0	4	1	3.45046	6.66766	8.44025	7.78026	0.988859	1.04801
1707	5	0.4	0	0	4	1	3.43085	6.66289	8.45395	9.723	0.989287	1.04502
1708	6	0.4	0	0	4	1	3.33389	6.61234	8.04369	7.97451	0.987804	1.03015
1709	4	0.4	0	0	4	1	0.797467	3.46629	4.76754	4.34632	0.991577	0.503827
1710	6	0.4	0	0	4	1	3.33389	6.61234	8.04369	7.97451	0.987804	1.03015
1711	3	0.4	0	0	4	1	0.0154848	1.55225	3.06983	2.31268	0.200507	0.0702065
1712	3	0.4	0	0	4	1	0.0735761	2.00826	2.98378	2.22115	0.412665	0.153036
1713	4	0.4	0	0	4	1	0.805572	3.46635	4.78417	4.43136	0.979007	0.506381
1714	7	0.4	0	0	4	1	1112.35	118.787	1114.29	1595.26	0.990345	18.8168
1715	6	0.4	0	0	4	1	2.80941	6.2882	7.47521	10.6926	0.984157	0.945655
1716	4	0.4	0	0	4	1	0.79607	3.48374	4.83423	4.99098	0.981219	0.503386
1717	4	0.4	0	0	4	1	0.527885	3.27069	4.52789	4.6595	0.841445	0.409916
1718	4	0.4	0	0	4	1	0.79545	3.46766	4.77721	4.57342	0.985495	0.503189
1719	10	0.8	0	1.6	1	2	12.3307	12.9568	22.2691	24.941	0.96505	1.98116
1720	10	0.8	0	1.6	1	2	5.68204	11.6925	15.6442	17.7199	0.764338	1.34486
1721	10	0.8	0	1.6	1	2	10.7503	12.7225	20.7067	24.2997	0.918965	1.84984
1722	9	0.8	0	1.6	1	2	7.17113	10.9134	16.2057	18.4351	0.878365	1.51084
1723	5	0.8	0	1.6	1	2	0.0120233	1.24835	5.1328	3.91255	0.20453	0.0618638
1724	7	0.8	0	1.6	1	2	1.11733	6.32789	8.21905	8.18348	0.601202	0.59637
1725	3	0.8	0	1.6	1	2	0.00182645	0.503674	2.96213	1.72127	0.204211	0.0241117
1726	3	0.8	0	1.6	1	2	0.00110412	0.377846	3.11519	1.83616	0.200947	0.0187471
1727	4	0.8	0	1.6	1	2	0.011945	1.04485	4.11397	3.00288	0.29186	0.0616622
1728	8	0.8	0	1.6	1	2	1.34554	6.29442	9.4956	9.12538	0.701582	0.654445
1729	6	0.8	0	1.6	1	2	2.45032	6.42093	8.43184	8.13637	0.862076	0.883154
1730	9	0.8	0	1.6	1	2	5.78821	10.7424	14.8949	15.1769	0.822693	1.35737
1731	9	0.8	0	1.6	1	2	8.87262	11.0898	17.7299	18.5037	0.957168	1.68055
1732	5	0.8	0	1.6	1	2	0.0501147	2.00426	5.13245	4.07336	0.401272	0.126301
1733	10	0.8	0	1.6	1	2	12.9074	13.198	22.9654	23.9792	0.970889	2.02695
1734	6	0.8	0	1.6	1	2	0.146792	2.61433	6.27674	5.21615	0.538272	0.21616
1735	6	0.8	0	1.6	1	2	0.25967	3.56102	6.25967	5.69876	0.496793	0.287499
1736	7	0.8	0	1.6	1	2	4.10677	7.85335	11.1273	11.1784	0.919354	1.14334
1737	8	0.8	0	1.6	1	2	0.345213	3.64249	8.51608	7.42631	0.583247	0.331489
1738	3	0.8	0	1.6	1	2	0.0682308	2.8551	3.01951	2.18825	0.201943	0.147372
1739	9	0.8	0	1.6	1	2	1.50317	8.06272	10.4673	10.5766	0.583097	0.691718
1740	5	0.8	0	1.6	1	2	0.061935	1.68656	5.20634	4.02639	0.506192	0.140408
1741	5	0.8	0	1.6	1	2	1.32093	5.12114	6.29194	5.72004	0.783532	0.648434
1742	8	0.8	0	1.6	1	2	3.56828	8.8295	11.5631	12.4833	0.77381	1.06575
1743	4	0.8	0	1.6	1	2	0.0229507	1.68102	4.16773	3.18442	0.202266	0.0854719
1744	4	0.8	0	1.6	1	2	0.464439	3.9405	4.45493	3.73578	0.55249	0.384494
1745	6	0.8	0	1.6	1	2	0.053283	1.80483	6.05932	4.85956	0.40289	0.130233
1746	10	0.8	0	1.6	1	2	10.1688	12.5982	20.1359	21.238	0.90868	1.79912
1747	8	0.8	0	1.6	1	2	6.30721	9.47676	14.3212	14.7847	0.944884	1.41691
1748	7	0.8	0	1.6	1	2	0.333358	3.58952	7.50491	6.49093	0.612108	0.325747
1749	5	0.8	0	1.6	1	2	0.236115	3.74235	5.28519	4.65565	0.392159	0.274149
1750	3	0.8	0	1.6	1	2	0.00448161	0.744047	2.99026	1.82302	0.201857	0.0377696
1751	7	0.8	0	1.6	1	2	0.120771	2.40167	7.19813	5.94635	0.486263	0.196068
1752	6	0.8	0	1.6	1	2	2.08127	6.36285	8.02273	8.43796	0.78711	0.813934
1753	4	0.8	0	1.6	1	2	0.0143845	1.04914	4.02619	2.93376	0.335679	0.0676663
1754	9	0.8	0	1.6	1	2	8.84121	11.1905	17.9398	20.2849	0.944073	1.67757
1755	3	0.8	0	1.6	1	2	0.00198793	0.515145	3.02497	1.75851	0.20223	0.0251551
1756	7	0.8	0	1.6	1	2	3.87749	7.89292	10.937	12.257	0.880729	1.11097
1757	4	0.8	0	1.6	1	2	0.00492313	0.753779	4.11816	2.94859	0.22016	0.0395864
1758	8	0.8	0	1.6	1	2	5.90581	9.35979	13.901	15.8629	0.920463	1.37109
1759	6	0.6	0	0	0.5	1	0.329744	5.66052	6.3261	5.28782	0.289373	0.323976
1760	4	0.6	0	0	0.5	1	0.0795506	3.33064	4.07955	3.34115	0.201408	0.159128
1761	3	0.6	0	0	0.5	1	0.000180959	0.152074	2.89452	1.80215	0.200599	0.00758954
1762	4	0.6	0	0	0.5	1	0.00988846	1.10317	4.04263	3.68219	0.200016	0.0561034
1763	7	0.6	0	0	0.5	1	0.70043	6.68428	7.72104	6.78274	0.415234	0.47218
1764	4	0.6	0	0	0.5	1	0.0637267	2.76584	4.03901	3.5441	0.272185	0.142425
1765	3	0.6	0	0	0.5	1	0.00048533	0.253193	3.06042	1.93666	0.200336	0.0124292
1766	8	0.6	0	0	0.5	1	1.20483	7.76168	9.18631	7.50576	0.50831	0.619282
1767	7	0.6	0	0	0.5	1	0.702485	6.68234	7.68872	6.30619	0.416951	0.472872
1768	6	0.6	0	0	0.5	1	0.345105	5.6386	6.3385	5.31484	0.299262	0.331437
1769	6	0.6	0	0	0.5	1	0.296256	5.55441	6.2894	5.62631	0.311585	0.307085
1770	4	0.6	0	0	0.5	1	0.00181799	0.465698	3.96543	2.91811	0.200131	0.0240559
1771	3	0.6	0	0	0.5	1	0.0301438	2.13053	2.9746	2.3084	0.200135	0.0979545
1772	5	0.6	0	0	0.5	1	0.0467178	2.46737	5.05809	5.30279	0.20107	0.121946
1773	4	0.6	0	0	0.5	1	0.0990611	3.42657	4.12585	3.13563	0.20019	0.177573
1774	6	0.6	0	0	0.5	1	0.330326	5.71596	6.33425	5.59653	0.284582	0.324262
1775	6	0.6	0	0	0.5	1	0.338076	5.69375	6.33325	4.65038	0.290601	0.328044
1776	4	0.6	0	0	0.5	1	0.0956417	3.37296	4.09564	3.52753	0.200662	0.174481
1777	3	0.6	0	0	0.5	1	0.017165	1.68525	2.96185	2.22436	0.201327	0.0739174
1778	7	0.6	0	0	0.5	1	0.684231	6.73404	7.68385	6.28147	0.405566	0.466688
1779	6	0.6	0	0	0.5	1	0.33037	5.65806	6.3206	5.20304	0.288969	0.324284
1780	7	0.6	0	0	0.5	1	0.711641	6.7247	7.70273	6.34687	0.416235	0.475944
1781	5	0.6	0	0	0.5	1	0.15695	4.56481	5.11964	4.27232	0.202806	0.223514
1782	6	0.6	0	0	0.5	1	0.0149022	1.42254	6.04098	5.29423	0.214695	0.0688732
1783	3	0.6	0	0	0.5	1	0.0276146	2.02485	3.05117	2.45144	0.200778	0.0937551
1784	8	0.6	0	0	0.5	1	1.22068	7.71433	9.24273	8.25779	0.514731	0.623342
1785	8	0.6	0	0	0.5	1	1.20298	7.69307	9.21152	7.56267	0.514051	0.618804
1786	3	0.6	0	0	0.5	1	0.0328173	2.17204	3.056	2.716	0.200602	0.102206
1787	7	0.6	0	0	0.5	1	0.794924	6.52767	7.80103	6.69907	0.473368	0.503023
1788	5	0.6	0	0	0.5	1	0.155135	4.56852	5.17326	4.30372	0.200442	0.222218
1789	6	0.6	0	0	0.5	1	0.339544	5.67534	6.34327	5.19106	0.292593	0.328756
1790	5	0.6	0	0	0.5	1	0.156759	4.58981	5.17248	4.75525	0.200387	0.223378
1791	7	0.6	0	0	0.5	1	0.694009	6.72103	7.68666	6.52005	0.409688	0.47001
1792	3	0.6	0	0	0.5	1	0.0435409	2.29733	2.92453	2.04008	0.200016	0.117726
1793	4	0.6	0	0	0.5	1	0.0688865	3.21727	4.09826	3.69923	0.208136	0.148079
1794	4	0.6	0	0	0.5	1	0.0969718	3.38378	4.08523	3.80246	0.20014	0.17569
1795	7	0.6	0	0	0.5	1	0.691785	6.72137	7.7016	5.73132	0.409846	0.469257
1796	4	0.6	0	0	0.5	1	0.0999341	3.46036	4.09993	3.41564	0.200222	0.178354
1797	7	0.6	0	0	0.5	1	0.349952	4.84938	7.3735	9.04852	0.381088	0.333756
1798	5	0.6	0	0	0.5	1	0.154699	4.54829	5.15638	3.79375	0.201781	0.221906
1799	5	0.6	0	0	0.5	1	0.00714886	0.966871	4.98489	4.06238	0.202019	0.0477028
1800	3	0.6	0	0	0.5	1	0.0279309	2.01082	3.02256	2.21655	0.201459	0.0942904
1801	4	0.6	0	0	0.5	1	0.0964502	3.37726	4.10058	3.89109	0.200032	0.175217
1802	8	0.6	0	0	0.5	1	1.28996	7.74957	9.302	7.77222	0.527205	0.640785
1803	5	0.6	0	0	0.5	1	0.163299	4.65818	5.1633	4.29771	0.210923	0.22799
1804	3	0.6	0	0	0.5	1	0.0155949	1.67648	3.01376	2.27286	0.200901	0.0704558
1805	6	0.6	0	0	0.5	1	0.331621	5.67124	6.32559	5.64206	0.288058	0.324897
1806	6	0.6	0	0	0.5	1	0.0999385	3.6107	6.09184	6.98783	0.212518	0.178357
1807	7	0.6	0	0	0.5	1	0.0257835	1.78063	7.04432	6.29827	0.252315	0.0905932
1808	8	0.6	0	0	0.5	1	1.29371	7.66127	9.306	7.70716	0.539323	0.641718
1809	7	0.6	0	0	0.5	1	1.06515	6.01588	8.06515	6.9735	0.61422	0.582279
1810	5	0.6	0	0	0.5	1	0.110429	4.44609	5.12537	4.66442	0.200411	0.187485
1811	5	0.6	0	0	0.5	1	0.159124	4.62941	5.16717	4.42743	0.200714	0.225057
1812	6	0.6	0	0	0.5	1	0.321031	4.92696	6.32103	5.35748	0.371709	0.319668
1813	5	0.6	0	0	0.5	1	0.15402	4.55065	5.17368	4.71189	0.200473	0.221418
1814	5	0.6	0	0	0.5	1	0.181184	4.25543	5.13694	4.58093	0.290831	0.240151
1815	3	0.6	0	0	0.5	1	0.00770066	0.984173	3.03259	2.26673	0.202037	0.0495096
1816	4	0.4	0	0	0.5	0.75	0.06745	2.8156	4.04492	3.05592	0.20027	0.146526
1817	5	0.4	0	0	0.5	0.75	0.160531	3.79924	5.15611	3.93123	0.273251	0.22605
1818	3	0.4	0	0	0.5	0.75	0.0225089	1.76766	2.93655	2.08607	0.200641	0.0846452
1819	8	0.4	0	0	0.5	0.75	1.44746	6.4106	9.43959	7.64765	0.671066	0.678778
1820	3	0.4	0	0	0.5	0.75	0.0273116	1.83914	3.00066	2.17061	0.200048	0.0932392
1821	6	0.4	0	0	0.5	0.75	0.41175	4.65659	6.41034	4.95702	0.433455	0.362028
1822	7	0.4	0	0	0.5	0.75	0.880453	5.51332	7.88868	5.95315	0.587232	0.529393
1823	8	0.4	0	0	0.5	0.75	1.43819	6.40992	9.41784	7.60305	0.669005	0.676601
1824	9	0.4	0	0	0.5	0.75	2.2834	7.28829	11.2635	9.41237	0.75052	0.852542
1825	6	0.4	0	0	0.5	0.75	0.421618	4.68715	6.40298	5.07033	0.436505	0.36634
1826	4	0.4	0	0	0.5	0.75	0.0681193	2.83524	4.0351	3.07994	0.200629	0.147252
1827	4	0.4	0	0	0.5	0.75	0.0697382	2.89511	4.06974	3.03023	0.201246	0.148991
1828	8	0.4	0	0	0.5	0.75	1.43133	6.39584	9.42985	7.899	0.668889	0.674985
1829	10	0.4	0	0	0.5	0.75	3.17846	8.35357	13.1779	11.0415	0.781627	1.00585
1830	5	0.4	0	0	0.5	0.75	0.163359	3.80702	5.15585	3.91606	0.275926	0.228032
1831	6	0.4	0	0	0.5	0.75	0.427434	4.68308	6.45841	5.04276	0.440822	0.368858
1832	3	0.4	0	0	0.5	0.75	0.0188284	1.68263	3.0149	2.11631	0.200845	0.0774161
1833	9	0.4	0	0	0.5	0.75	2.18666	7.35298	11.2095	9.17218	0.731738	0.834287
1834	6	0.4	0	0	0.5	0.75	0.42475	4.66494	6.41234	4.70706	0.441326	0.367698
1835	5	0.4	0	0	0.5	0.75	0.16152	3.79408	5.17527	3.73207	0.274968	0.226745
1836	3	0.4	0	0	0.5	0.75	0.0303743	1.91123	3.07883	2.22603	0.200991	0.0983283
1837	4	0.4	0	0	0.5	0.75	0.0686076	2.83148	4.07194	3.0199	0.200761	0.147778
1838	6	0.4	0	0	0.5	0.75	0.42091	4.68776	6.41067	5.01289	0.436037	0.366033
1839	10	0.4	0	0	0.5	0.75	3.22817	8.28132	13.2453	11.4324	0.791546	1.01369
1840	10	0.4	0	0	0.5	0.75	3.28598	8.31721	13.2945	11.2778	0.794416	1.02272
1841	9	0.4	0	0	0.5	0.75	2.23797	7.34872	11.2533	9.5693	0.739077	0.844019
1842	10	0.4	0	0	0.5	0.75	3.24884	8.24841	13.2351	11.3293	0.795817	1.01693
1843	5	0.4	0	0	0.5	0.75	0.159161	3.82897	5.15111	3.92837	0.268178	0.225083
1844	7	0.4	0	0	0.5	0.75	0.845903	5.54882	7.85281	6.18201	0.570907	0.518902
1845	7	0.4	0	0	0.5	0.75	0.844523	5.51352	7.83349	6.26222	0.574269	0.518479
1846	5	0.4	0	0	0.5	0.75	0.162023	3.79063	5.1786	3.87999	0.275928	0.227098
1847	7	0.4	0	0	0.5	0.75	0.84028	5.54016	7.81988	6.18251	0.569768	0.517174
1848	3	0.4	0	0	0.5	0.75	0.0291292	1.87731	2.99943	2.09295	0.200289	0.0962919
1849	10	0.4	0	0	0.5	0.75	3.23716	8.29454	13.2374	10.442	0.791721	1.0151
1850	9	0.4	0	0	0.5	0.75	2.24789	7.30523	11.2263	9.29929	0.744333	0.845887
1851	7	0.4	0	0	0.5	0.75	0.846497	5.53755	7.87645	6.47579	0.572289	0.519084
1852	8	0.4	0	0	0.5	0.75	1.47016	6.36473	9.46194	7.29758	0.680657	0.68408
1853	9	0.4	0	0	0.5	0.75	2.20831	7.31074	11.1987	8.72303	0.738758	0.838408
1854	4	0.4	0	0	0.5	0.75	0.0693919	2.85102	4.04014	2.98522	0.200531	0.148621
1855	8	0.4	0	0	0.5	0.75	1.48887	6.40949	9.49259	7.69053	0.680284	0.68842
1856	6	0.2	0	0	2	1	0.947581	4.12682	6.94677	6.03147	0.824274	0.549203
1857	8	0.2	0	0	2	1	3.14793	6.94108	11.1902	12.8996	0.902155	1.00101
1858	9	0.2	0	0	2	1	5.22299	8.77753	14.2585	18.2658	0.920747	1.28939
1859	6	0.2	0	0	2	1	0.904725	4.09044	6.88535	6.93001	0.811375	0.536641
1860	6	0.2	0	0	2	1	0.311459	3.38018	6.31146	6.64695	0.555841	0.314866
1861	3	0.2	0	0	2	1	0.0176358	1.44287	2.9617	1.87761	0.204053	0.0749244
1862	6	0.2	0	0	2	1	0.9091	4.09045	6.893	6.9003	0.8134	0.537936
1863	4	0.2	0	0	2	1	0.13882	2.20305	4.13882	3.07063	0.543586	0.210209
1864	4	0.2	0	0	2	1	0.06344	1.86555	4.06344	3.18379	0.404998	0.142104
1865	8	0.2	0	0	2	1	3.24419	6.96271	11.2421	11.7655	0.915395	1.0162
1866	3	0.2	0	0	2	1	0.00345532	0.663018	3.00999	1.98636	0.200167	0.0331642
1867	8	0.2	0	0	2	1	3.20842	6.89778	11.1947	11.0019	0.919795	1.01058
1868	7	0.2	0	0	2	1	1.81872	5.41437	8.82001	8.3892	0.87773	0.760865
1869	4	0.2	0	0	2	1	0.0789076	2.19738	4.07891	3.11683	0.351411	0.158484
1870	4	0.2	0	0	2	1	0.0267336	1.75641	4.02673	2.97133	0.207775	0.0922473
1871	5	0.2	0	0	2	1	0.458368	3.05105	5.43967	4.41548	0.770019	0.381973
1872	7	0.2	0	0	2	1	1.73079	5.38576	8.73567	9.17722	0.857937	0.742244
1873	5	0.2	0	0	2	1	0.105358	2.70431	5.10536	4.77584	0.334253	0.18313
1874	8	0.2	0	0	2	1	3.21966	6.91689	11.1929	12.0094	0.919699	1.01235
1875	3	0.2	0	0	2	1	0.00284025	0.588625	3.00292	1.91923	0.200024	0.0300679
1876	6	0.2	0	0	2	1	0.770799	4.0107	6.7708	6.99185	0.760791	0.495331
1877	9	0.2	0	0	2	1	5.52306	8.86624	14.5275	15.8143	0.940158	1.32591
1878	5	0.2	0	0	2	1	0.110048	2.67423	5.11005	4.7488	0.348565	0.187162
1879	8	0.2	0	0	2	1	2.81645	6.85585	10.8607	18.3698	0.861804	0.946839
1880	4	0.2	0	0	2	1	0.0144683	1.3053	4.01447	3.04162	0.201587	0.0678631
1881	3	0.2	0	0	2	1	0.002683	0.603263	3.00813	1.93624	0.200599	0.0292237
1882	4	0.2	0	0	2	1	0.12567	2.18275	4.12567	2.99159	0.509846	0.200005
1883	4	0.2	0	0	2	1	0.157771	2.2034	4.15777	3.03903	0.593174	0.224099
1884	4	0.2	0	0	2	1	0.101842	2.14679	4.10184	3.16945	0.448481	0.180048
1885	4	0.2	0	0	2	1	0.12563	2.21851	4.12563	2.96301	0.492773	0.199973
1886	4	0.2	0	0	2	1	0.137286	2.21357	4.13729	3.04298	0.523847	0.209044
1887	7	0.2	0	0	2	1	0.846048	4.81892	7.84605	10.8398	0.668701	0.518946
1888	6	0.2	0	0	2	1	0.924115	4.08652	6.91198	6.04651	0.821489	0.54236
1889	9	0.2	0	0	2	1	5.55533	8.89615	14.5256	17.3619	0.940859	1.32978
1890	4	0.2	0	0	2	1	0.0664811	2.06293	4.06648	3.16533	0.352597	0.14547
1891	7	0.2	0	0	2	1	1.82724	5.38255	8.82183	8.17435	0.886174	0.762645
1892	7	0.2	0	0	2	1	1.82928	5.38301	8.82283	8.14434	0.887026	0.763071
1893	7	0.2	0	0	2	1	1.77986	5.37944	8.78161	9.25927	0.873852	0.752692
1894	7	0.2	0	0	2	1	1.77671	5.41276	8.82306	9.8332	0.865683	0.752028
1895	8	0.2	0	0	2	1	3.24988	6.95294	11.2621	11.1595	0.918032	1.01709
1896	3	0.2	0	0	2	1	0.0161779	1.40583	2.93174	1.93189	0.200974	0.0717607
1897	8	0.2	0	0	2	1	3.17849	6.96781	11.2296	12.8548	0.903382	1.00586
1898	4	0.2	0	0	2	1	0.0321971	1.91194	4.0322	3.15726	0.213483	0.101236
1899	5	0.2	0	0	2	1	0.396238	3.03137	5.39624	4.88426	0.706941	0.355143
1900	9	0.2	0	0	2	1	5.37833	8.75382	14.3811	16.4934	0.939639	1.30842
1901	3	0.2	0	0	2	1	0.000859108	0.329387	3.07517	1.94874	0.200503	0.0165367
1902	8	0.2	0	0	2	1	3.1914	6.93167	11.1814	12.2309	0.911018	1.0079
1903	7	0.2	0	0	2	1	1.75791	5.36999	8.75642	9.37803	0.870172	0.748038
1904	3	0.2	0	0	2	1	0.00373126	0.679664	3.01533	1.90992	0.20065	0.034463
1905	8	0.2	0	0	2	1	3.21091	6.96826	11.2026	12.2823	0.90954	1.01097
1906	4	0.2	0	0	2	1	0.0618242	2.02822	4.06182	3.15672	0.33473	0.140283
1907	9	0.2	0	0	2	1	4.6881	8.63081	13.638	25.5781	0.889142	1.22158
1908	4	0.2	0	0	2	1	0.0684328	1.92305	4.06843	3.16891	0.402193	0.14759
1909	4	0.2	0	0	2	1	0.152705	2.17859	4.1527	3.34027	0.590526	0.220471
1910	9	0.2	0	0	2	1	5.55888	8.90976	14.5966	15.3796	0.93799	1.33021
1911	6	0.2	0	0	2	1	0.765779	4.10357	6.76578	7.13663	0.732693	0.493716
1912	4	0.2	0	0	2	1	0.0727855	2.17455	4.07279	3.0985	0.327922	0.152212
1913	3	0.2	0	0	2	1	0.00220977	0.539546	3.03383	1.95697	0.200959	0.0265215
1914	5	0.2	0	0	2	1	0.252198	2.9621	5.2522	4.56914	0.54565	0.283332
1915	4	0.2	0	0	2	1	0.00745563	0.944109	4.00746	2.94974	0.204544	0.0487155
1916	4	0.2	0	0	2	1	0.0690311	2.17043	4.06903	3.08344	0.319222	0.148234
1917	3	0.2	0	0	2	1	0.00297887	0.610797	3.09247	1.98485	0.201161	0.0307929
1918	6	0.2	0	0	2	1	0.550386	3.86575	6.55039	7.79747	0.652444	0.418561
1919	6	0.2	0	0	2	1	0.169733	3.22794	6.16973	6.19745	0.395295	0.232439
1920	3	0.2	0	0	2	1	0.01375	1.29499	2.96027	1.99559	0.201725	0.0661571
1921	7	0.2	0	0	2	1	0.0525093	2.03998	7.06349	6.17923	0.362415	0.129284
1922	5	0.2	0	0	2	1	0.275579	2.96004	5.27558	4.35371	0.584717	0.296175
1923	3	0.2	0	0	2	1	0.0157537	1.40437	3.07053	2.05658	0.200337	0.0708135
1924	8	0.2	0	0	2	1	3.10029	6.92278	11.1089	14.0151	0.899243	0.993405
1925	4	0.2	0	0	2	1	0.00979988	1.09265	4.0098	2.98214	0.200542	0.0558516
1926	3	0.2	0	0	2	1	0.00724008	0.939214	2.94761	1.9391	0.201004	0.0480061
1927	8	0.2	0	0	2	1	3.14534	6.91477	11.1544	12.635	0.90768	1.0006
1928	8	0.2	0	0	2	1	3.08363	6.90287	11.0999	12.3507	0.897985	0.990733
1929	3	0.2	0	0	2	1	0.00469095	0.788601	3.00533	1.9554	0.201202	0.0386417
1930	8	0.2	0	0	2	1	3.20142	6.91022	11.2391	10.9866	0.91652	1.00948
1931	7	0.2	0	0	2	1	1.81155	5.40547	8.8277	8.55751	0.877738	0.759364
1932	7	0.2	0	0	2	1	1.75321	5.37434	8.79133	10.2248	0.867911	0.747037
1933	3	0.2	0	0	2	1	0.000700502	0.30337	2.98544	1.85154	0.201066	0.0149324
1934	4	0.2	0	0	2	1	0.152579	2.16276	4.15258	3.23469	0.596895	0.22038
1935	8	0.2	0	0	2	1	3.21601	6.9441	11.2335	12.8457	0.913826	1.01177
1936	4	0.2	0	0	2	1	0.0829051	2.17211	4.08291	3.09405	0.374437	0.162448
1937	7	0.2	0	0	2	1	1.74242	5.40035	8.76478	10.5485	0.861001	0.744735
1938	7	0.2	0	0	2	1	1.75441	5.3404	8.75417	9.53345	0.873663	0.747293
1939	3	0.2	0	0	2	1	0.00679554	0.895825	3.05081	1.92883	0.204678	0.046509
1940	6	0.2	0	0	2	1	0.924418	4.10688	6.91326	6.6182	0.818983	0.542449
1941	5	0.2	0	0	2	1	0.388033	3.05152	5.38743	4.61609	0.688208	0.351446
1942	9	0.2	0	0	2	1	5.46191	8.88305	14.488	16.7025	0.931568	1.31855
1943	3	0.2	0	0	2	1	0.0103525	1.12282	2.98318	1.96177	0.201524	0.0574048
1944	3	0.2	0	0	2	1	0.00431833	0.734423	3.05359	1.97045	0.201176	0.0370752
1945	9	0.2	0	0	2	1	5.30447	8.75744	14.2814	16.4324	0.931958	1.29941
1946	9	0.2	0	0	2	1	5.49515	8.84748	14.5058	14.8522	0.939704	1.32256
1947	3	0.2	0	0	2	1	0.0127469	1.23732	2.94456	1.98304	0.202953	0.0636983
1948	3	0.2	0	0	2	1	0.00136854	0.408243	3.0457	1.94014	0.200374	0.0208715
1949	4	0.2	0	0	2	1	0.075043	2.06663	4.07504	3.1061	0.371847	0.154554
1950	9	0.2	0	0	2	1	5.5189	8.88716	14.4988	19.4389	0.940382	1.32541
1951	6	0.2	0	0	2	1	0.934498	4.10765	6.92153	6.25841	0.822491	0.545399
1952	8	0.2	0	0	2	1	3.11383	6.91108	11.11	12.7247	0.901441	0.995572
1953	5	0.2	0	0	2	1	0.416642	3.04828	5.4065	4.61437	0.723881	0.364172
1954	5	0.2	0	0	2	1	0.378605	3.04826	5.3786	4.56381	0.680283	0.347151
1955	5	0.2	0	0	2	1	0.402337	3.07358	5.39394	4.60386	0.698306	0.357866
1956	6	0.2	0	0	2	1	0.941591	4.10853	6.96539	6.0273	0.825642	0.547465
1957	3	0.2	0	0	2	1	0.0084074	1.01907	3.02969	1.995	0.200175	0.0517316
1958	6	0.2	0	0	2	1	0.924351	4.12645	6.92649	6.54603	0.811699	0.54243
1959	5	0.2	0	0	2	1	0.423135	3.05741	5.42105	4.3048	0.727094	0.366999
1960	7	0.2	0	0	2	1	1.80014	5.39333	8.8117	9.54051	0.877748	0.75697
1961	9	0.2	0	0	2	1	5.68058	8.94183	14.734	13.9135	0.946602	1.34469
1962	9	0.2	0	0	2	1	5.48535	8.88177	14.5011	14.9025	0.934496	1.32138
1963	8	0.2	0	0	2	1	3.24814	6.95102	11.2505	12.2111	0.918003	1.01682
1964	6	0.2	0	0	2	1	0.817337	4.09446	6.81734	6.55549	0.763681	0.510065
1965	7	0.2	0	0	2	1	1.80585	5.39026	8.80369	7.78757	0.878301	0.758168
1966	8	0.2	0	0	2	1	3.08139	6.89147	11.061	13.5721	0.899291	0.990372
1967	9	0.2	0	0	2	1	5.41582	8.83554	14.405	16.9121	0.933329	1.31298
1968	5	0.2	0	0	2	1	0.287631	2.89983	5.28763	4.67893	0.622724	0.302582
1969	4	0.2	0	0	2	1	0.141696	2.23506	4.1417	3.02389	0.530938	0.212375
1970	7	0.2	0	0	2	1	1.67629	5.3424	8.66249	10.2494	0.850022	0.730465
1971	7	0.2	0	0	2	1	1.78896	5.38957	8.75539	8.93463	0.873314	0.754615
1972	5	0.2	0	0	2	1	0.381194	3.06212	5.38119	4.57881	0.676932	0.348336
1973	6	0.2	0	0	2	1	0.817052	4.07729	6.81705	6.46288	0.772146	0.509976
1974	8	0.2	0	0	2	1	2.93128	6.8094	10.9313	14.8256	0.891884	0.965948
1975	9	0.2	0	0	2	1	5.37563	8.82587	14.3848	17.7876	0.929826	1.3081
1976	3	0.2	0	0	2	1	0.00124915	0.396848	3.11398	1.98563	0.201016	0.0199403
1977	6	0.2	0	0	2	1	0.532689	3.94673	6.53269	7.67027	0.623705	0.411777
1978	8	0.2	0	0	2	1	3.24957	6.92719	11.2267	11.0398	0.921893	1.01704
1979	3	0.2	0	0	2	1	0.00694499	0.930943	2.9764	1.93341	0.200137	0.0470176
1980	7	0.2	0	0	2	1	1.79657	5.37435	8.7955	8.23703	0.878691	0.756218
1981	3	0.2	0	0	2	1	0.0166739	1.40766	3.0062	1.9729	0.202525	0.0728525
1982	5	0.2	0	0	2	1	0.435626	3.0433	5.42573	4.29301	0.745695	0.372376
1983	9	0.2	0	0	2	1	5.20597	8.79733	14.2145	20.1726	0.919507	1.28729
1984	4	0.2	0	0	2	1	0.0374096	1.74636	4.03741	2.96028	0.288268	0.109123
1985	9	0.2	0	0	2	1	5.58573	8.85816	14.5876	14.9346	0.947608	1.33341
1986	7	0.2	0	0	2	1	1.75214	5.36615	8.72611	8.58441	0.867233	0.746808
1987	5	0.2	0	0	2	1	0.401805	3.0872	5.41663	4.33569	0.692996	0.357629
1988	5	0.2	0	0	2	1	0.00728998	0.980736	4.99386	3.82549	0.202122	0.0481713
1989	9	0.2	0	0	2	1	5.47494	8.9224	14.5723	17.6597	0.927885	1.32012
1990	3	0.2	0	0	2	1	0.00243424	0.553244	3.0179	1.93208	0.200579	0.027836
1991	6	0.2	0	0	2	1	0.902344	4.12578	6.92387	6.63024	0.800342	0.535934
1992	5	0.2	0	0	2	1	0.385263	3.05553	5.39617	4.86719	0.683504	0.35019
1993	4	0.2	0	0	2	1	0.0884323	1.89859	4.08843	3.14228	0.506235	0.167776
1994	6	0.2	0	0	2	1	0.929729	4.11349	6.9264	6.9786	0.81969	0.544005
1995	8	0.2	0	0	2	1	2.63075	6.75354	10.6321	18.087	0.84996	0.915092
1996	3	0.2	0	0	2	1	0.00750699	0.988747	3.01907	2.00298	0.200203	0.048883
1997	9	0.2	0	0	2	1	5.52059	8.84684	14.5418	16.4315	0.943087	1.32562
1998	4	0.2	0	0	2	1	0.155867	2.19024	4.15587	3.05696	0.589508	0.222742
[truncated: 13,031 more rows]
