# Supplementary material for: Physical basis for the determination of lumen shape in a simple epithelium
Source: Nat Commun. 2021 Sep 23;12:5608. doi: 10.1038/s41467-021-25050-3 (PMC8460836; doi:10.1038/s41467-021-25050-3)
Supplement: Supplementary file 6 — Source Data [file 41467_2021_25050_MOESM6_ESM.zip › Source Data/lumen_manuscript_figure2_SF2.xlsx]

## Sheet: contents
sheet name	plot
ouabain_ddAVP	Figure 2b
	Figure 2c
	Figure 2e
	Supp Fig 2a
	Supp Fig 2b
	Supp Fig 2c
cldn-qKO	Figure 2g
	Supp Fig2d
	Supp Fig2e

## Sheet: ouabain_ddAVP
	lumen_area	lumen_perim	lumen_ipq	lumen_solidity	cyst_area	cyst_perim	cyst_ipq	cyst_solidity	day	condition	mean_cell_width	norm_r
0	414.877	86.668	0.694	0.914	1634.35	151.434	0.896	1	3	ouabain	11.3168	1.01546
1	67.207	30.714	0.895	0.999	470.341	78.765	0.953	0.997	3	ouabain	7.61056	0.607737
2	33.131	57.351	0.127	0.258	601.294	88.27	0.97	1	3	ouabain	10.5872	0.306733
3	34.494	64.624	0.104	0.259	582.527	87.067	0.966	0.998	3	ouabain	10.3035	0.321598
4	90.063	37.155	0.82	0.981	468.035	77.424	0.981	1.002	3	ouabain	6.8515	0.781471
5	184.635	50.118	0.924	0.995	1031.79	115.511	0.972	0.998	3	ouabain	10.4564	0.733161
6	106.419	38.295	0.912	1.001	521.297	82.393	0.965	0.997	3	ouabain	7.06138	0.824224
7	21.179	44.208	0.136	0.294	640.297	90.814	0.976	1.001	3	ouabain	11.6799	0.2223
8	225.63	72.772	0.535	0.855	1014.81	114.503	0.973	0.998	3	ouabain	9.49818	0.892243
9	145.317	49.615	0.742	0.933	605.174	88.805	0.964	0.999	3	ouabain	7.07806	0.96088
10	127.388	45.637	0.769	0.971	834.578	104.776	0.955	0.997	3	ouabain	9.93111	0.641197
11	191.764	62.836	0.61	0.881	1032.42	118.122	0.93	0.995	3	ouabain	10.3153	0.7574
12	88.386	36.128	0.851	0.994	1038.92	118.467	0.93	0.999	3	ouabain	12.881	0.411782
13	156.536	47.938	0.856	0.981	610.94	89.637	0.955	0.998	3	ouabain	6.88637	1.02504
14	47.81	51.437	0.227	0.49	750.805	99.331	0.956	0.994	3	ouabain	11.5582	0.337516
15	45.923	29.588	0.659	0.858	508.191	81.818	0.954	1	3	ouabain	8.89526	0.429815
16	34.075	64.841	0.102	0.238	1457.26	138.073	0.961	0.999	3	ouabain	18.244	0.180519
17	21.755	35.622	0.215	0.4	884.728	106.631	0.978	1	3	ouabain	14.15	0.185973
18	24.163	38.073	0.209	0.569	519.108	81.61	0.979	1	3	ouabain	10.0811	0.2751
19	36.696	25.866	0.689	0.932	648.895	91.257	0.979	1	3	ctl	10.9541	0.312001
20	22.857	38.448	0.194	0.381	591.544	86.93	0.984	1	3	ctl	11.0247	0.244663
21	34.075	23.808	0.755	0.966	804.487	102.49	0.962	0.999	3	ctl	12.709	0.259138
22	29.986	24.144	0.646	0.881	586.196	87.906	0.953	0.993	3	ctl	10.5704	0.292276
23	40.68	24.191	0.874	0.958	589.552	88.281	0.951	0.994	3	ctl	10.1005	0.356266
24	26.946	21.145	0.757	0.957	415.297	73.851	0.957	0.991	3	ctl	8.56885	0.341783
25	56.407	48.86	0.297	0.518	999.711	114.063	0.966	0.998	3	ctl	13.6013	0.311537
26	48.544	40.649	0.369	0.64	920.762	109.126	0.972	0.995	3	ctl	13.1889	0.298047
27	39.632	26.524	0.708	0.955	949.909	113.269	0.93	0.998	3	ctl	13.8369	0.256691
28	24.324	49.356	0.125	0.281	560.299	85.229	0.969	1	3	ctl	10.5722	0.263195
29	9.163	12.925	0.689	0.932	162.023	45.6	0.979	1	3	ctl	5.47364	0.312009
30	5.707	19.212	0.194	0.381	147.703	43.438	0.984	1	3	ctl	5.50896	0.244658
31	8.508	11.897	0.755	0.966	200.873	51.213	0.962	0.999	3	ctl	6.35059	0.259134
32	7.487	12.065	0.646	0.881	146.368	43.926	0.953	0.993	3	ctl	5.28196	0.29227
33	10.158	12.088	0.874	0.958	147.206	44.113	0.951	0.994	3	ctl	5.04706	0.356279
34	6.728	10.566	0.757	0.957	103.696	36.903	0.957	0.991	3	ctl	4.2818	0.341776
35	14.084	24.415	0.297	0.518	249.619	56.996	0.966	0.998	3	ctl	6.79649	0.311532
36	12.121	20.312	0.369	0.64	229.906	54.53	0.972	0.995	3	ctl	6.59037	0.298047
37	9.896	13.254	0.708	0.955	237.184	56.599	0.93	0.998	3	ctl	6.91414	0.256695
38	6.074	24.663	0.125	0.281	139.902	42.588	0.969	1	3	ctl	5.28277	0.263209
39	23.404	23.68	0.525	0.766	428.738	74.819	0.962	0.997	3	ctl	8.95269	0.304871
40	96.287	58.168	0.358	0.771	919.965	109.204	0.969	0.996	3	ctl	11.5762	0.478235
41	19.189	22.333	0.483	0.697	524.501	82.323	0.973	1	3	ctl	10.4496	0.236511
42	35.438	40.393	0.273	0.51	427.774	74.493	0.969	1.001	3	ddAVP	8.31035	0.404148
43	46.866	56.691	0.183	0.425	840.344	104.795	0.962	0.999	3	ddAVP	12.4927	0.309169
44	40.261	57.402	0.154	0.308	561.453	86.384	0.945	0.994	3	ddAVP	9.7886	0.365718
45	32.607	24.493	0.683	0.837	558.098	86.116	0.946	0.987	3	ddAVP	10.1068	0.318762
46	122.251	66.702	0.345	0.621	856.805	104.533	0.985	1	3	ddAVP	10.2764	0.607028
47	47.181	42.7	0.325	0.555	671.227	94.355	0.947	0.988	3	ddAVP	10.7417	0.360774
48	96.039	69.492	0.25	0.489	987.968	113.507	0.964	0.999	3	ddAVP	12.2046	0.45303
49	90.168	67.222	0.251	0.548	998.977	112.958	0.984	0.999	3	ddAVP	12.4747	0.429457
50	103.274	71.464	0.254	0.462	1159.29	122.615	0.969	0.999	3	ddAVP	13.4762	0.425455
51	52.214	37.609	0.464	0.684	1287.41	129.178	0.969	0.998	3	ddAVP	16.1666	0.252174
52	120.993	61.747	0.399	0.687	955.99	112.414	0.951	0.994	3	ddAVP	11.2383	0.552209
53	77.176	84.752	0.135	0.372	945.647	110.24	0.978	1	3	ddAVP	12.3932	0.399929
54	40.735	43.334	0.273	0.513	444.524	76.242	0.961	0.992	3	ddAVP	8.29434	0.434137
55	35.447	42.65	0.245	0.528	628.066	89.843	0.978	1	3	ddAVP	10.7803	0.311592
56	53.537	34.155	0.577	0.77	645.868	91.104	0.978	0.997	3	ddAVP	10.2102	0.404315
57	139.902	53.495	0.614	0.809	687.336	94.16	0.974	0.999	3	ddAVP	8.11817	0.822014
58	118.278	54.298	0.504	0.713	596.049	87.884	0.97	0.996	3	ddAVP	7.63831	0.803304
59	40.656	48.76	0.215	0.401	659.324	91.976	0.979	1	3	ddAVP	10.8895	0.330355
60	46.128	43.232	0.31	0.573	581.624	86.624	0.974	0.998	3	ddAVP	9.77465	0.392018
61	88.695	39.755	0.705	0.914	562.278	85.222	0.973	1	3	ddAVP	8.06486	0.658836
62	783.413	100.983	0.965	0.999	1666.01	146.519	0.975	1	7	ctl	7.23701	2.18203
63	961.861	112.398	0.957	0.999	2023.01	161.506	0.975	0.998	7	ctl	7.87836	2.22099
64	2249.9	175.683	0.916	0.999	3930.8	228.951	0.942	0.998	7	ctl	8.61121	3.10773
65	1146.18	124.178	0.934	0.985	2304.84	172.566	0.973	0.998	7	ctl	7.98523	2.39202
66	1633.93	145.093	0.975	0.999	3471.47	211.78	0.973	0.999	7	ctl	10.436	2.18529
67	1055.28	120.055	0.92	0.993	2432.02	177.848	0.966	0.997	7	ctl	9.49555	1.93014
68	1122.28	122.359	0.942	0.986	2060.34	162.308	0.983	1	7	ctl	6.70853	2.81739
69	1200.07	125.376	0.959	0.996	2367.85	175.161	0.97	0.997	7	ctl	7.90911	2.47116
70	1002.02	114.867	0.954	0.999	2120.1	165.676	0.971	0.997	7	ctl	8.11862	2.19979
71	1448.35	136.66	0.975	0.999	2491.89	178.502	0.983	1	7	ctl	6.6922	3.20843
72	982.935	114.668	0.939	0.989	1997.01	160.427	0.975	1	7	ctl	7.5241	2.35089
73	1321.48	131.238	0.964	0.999	2412.41	175.798	0.981	1	7	ctl	7.20136	2.84801
74	1718.43	149.95	0.96	0.992	2978.27	195.07	0.984	1	7	ctl	7.4019	3.15972
75	1079.81	121.852	0.914	0.997	2060.44	163.63	0.967	0.998	7	ctl	7.07018	2.62222
76	932.504	109.536	0.977	1	1822.44	152.979	0.979	1	7	ctl	6.85667	2.51268
77	1866.27	155.477	0.97	0.995	3287.57	207.963	0.955	0.997	7	ctl	7.97594	3.05584
78	1677.02	148.876	0.951	0.994	2838.09	191.107	0.977	1	7	ctl	6.95211	3.32336
79	784.147	105.627	0.883	0.961	1788.89	151.139	0.984	1	7	ctl	8.06376	1.95923
80	1837.85	159.621	0.906	0.995	3050.51	199.469	0.963	0.995	7	ctl	6.97406	3.46812
81	1335.32	132.416	0.957	0.998	2206.81	168.117	0.981	0.998	7	ctl	5.88709	3.50201
82	1007.68	114.192	0.971	1	2070.72	162.847	0.981	1	7	ctl	7.76391	2.30678
83	1199.13	128.186	0.917	0.979	2257.13	171.63	0.963	0.997	7	ctl	7.26725	2.68836
84	1482.01	140.647	0.941	0.985	2716.47	186.185	0.985	1	7	ctl	7.68591	2.82589
85	1155.2	122.199	0.972	0.999	2178.6	167.205	0.979	1	7	ctl	7.15805	2.67891
86	1489.03	139.855	0.957	0.994	2891.98	192.113	0.985	1	7	ctl	8.56959	2.54049
87	1448.35	136.66	0.975	0.999	2491.89	178.502	0.983	1	7	ouabain	6.6922	3.20843
88	982.935	114.668	0.939	0.989	1997.01	160.427	0.975	1	7	ouabain	7.5241	2.35089
89	1321.48	131.238	0.964	0.999	2412.41	175.798	0.981	1	7	ouabain	7.20136	2.84801
90	1718.43	149.95	0.96	0.992	2978.27	195.07	0.984	1	7	ouabain	7.4019	3.15972
91	1079.81	121.852	0.914	0.997	2060.44	163.63	0.967	0.998	7	ouabain	7.07018	2.62222
92	932.504	109.536	0.977	1	1822.44	152.979	0.979	1	7	ouabain	6.85667	2.51268
93	1866.27	155.477	0.97	0.995	3287.57	207.963	0.955	0.997	7	ouabain	7.97594	3.05584
94	1677.02	148.876	0.951	0.994	2838.09	191.107	0.977	1	7	ouabain	6.95211	3.32336
95	784.147	105.627	0.883	0.961	1788.89	151.139	0.984	1	7	ouabain	8.06376	1.95923
96	1837.85	159.621	0.906	0.995	3050.51	199.469	0.963	0.995	7	ouabain	6.97406	3.46812
97	1335.32	132.416	0.957	0.998	2206.81	168.117	0.981	0.998	7	ouabain	5.88709	3.50201
98	1007.68	114.192	0.971	1	2070.72	162.847	0.981	1	7	ouabain	7.76391	2.30678
99	1199.13	128.186	0.917	0.979	2257.13	171.63	0.963	0.997	7	ouabain	7.26725	2.68836
100	1482.01	140.647	0.941	0.985	2716.47	186.185	0.985	1	7	ouabain	7.68591	2.82589
101	1155.2	122.199	0.972	0.999	2178.6	167.205	0.979	1	7	ouabain	7.15805	2.67891
102	1489.03	139.855	0.957	0.994	2891.98	192.113	0.985	1	7	ouabain	8.56959	2.54049
103	628.345	99.007	0.806	0.919	1599.12	143.867	0.971	0.998	7	ouabain	8.41893	1.67984
104	631.071	101.396	0.771	0.908	1515.97	139.622	0.977	0.999	7	ouabain	7.79394	1.81847
105	938.376	118.895	0.834	0.949	2085.08	164.565	0.968	0.999	7	ouabain	8.47964	2.03815
106	771.565	115.104	0.732	0.884	1615.68	144.151	0.977	0.999	7	ouabain	7.0064	2.23675
107	1067.65	127.619	0.824	0.92	2209.64	168.779	0.975	0.997	7	ouabain	8.08589	2.27988
108	934.077	131.001	0.684	0.895	1995.54	163.1	0.943	0.99	7	ouabain	7.96005	2.16621
109	1309.22	138.104	0.863	0.945	2156.38	166.334	0.979	0.999	7	ouabain	5.78502	3.52879
110	3155.67	203.679	0.956	0.989	4343.05	235.942	0.98	0.998	7	ddAVP	5.4876	5.77548
111	3222.56	207.915	0.937	0.98	4704.88	244.678	0.988	1	7	ddAVP	6.67128	4.80083
112	2788.71	193.241	0.938	0.991	3929.33	224.593	0.979	0.998	7	ddAVP	5.57203	5.34703
113	2000.47	160.794	0.972	1	2903.09	192.998	0.979	0.997	7	ddAVP	5.16445	4.88616
114	3479.01	214.428	0.951	0.989	4848.62	248.928	0.983	1	7	ddAVP	6.00799	5.53891
115	2697.59	192.209	0.918	0.978	3709.57	217.745	0.983	0.998	7	ddAVP	5.05959	5.79159
116	2015.99	163.243	0.951	0.989	3114.36	199.495	0.983	0.999	7	ddAVP	6.15344	4.11672
117	3289.98	207.455	0.961	0.991	4531.04	240.815	0.982	0.997	7	ddAVP	5.61634	5.76193
118	3251.29	208.066	0.944	0.983	4780.58	247.414	0.981	0.997	7	ddAVP	6.83892	4.70398
119	3132.71	202.606	0.959	0.988	4397.89	238.037	0.975	0.995	7	ddAVP	5.8371	5.40988
120	3248.56	213.97	0.892	0.971	4978.21	252.064	0.985	0.999	7	ddAVP	7.65058	4.20316
121	3250.45	207.833	0.946	0.987	4727.74	246.718	0.976	0.997	7	ddAVP	6.62687	4.85387
122	3743.44	220.613	0.967	0.993	5003.8	252.149	0.989	0.999	7	ddAVP	5.3902	6.40406
123	2984.14	197.082	0.965	0.999	4392.23	237.603	0.978	0.997	7	ddAVP	6.57089	4.69041
124	3047.26	201.558	0.943	0.984	4443.71	238.695	0.98	0.997	7	ddAVP	6.46514	4.81727
125	1733.85	156.202	0.893	0.962	2899	192.585	0.982	0.999	7	ddAVP	6.88476	3.41225
126	3263.35	207.995	0.948	0.987	4554.84	241.124	0.984	0.999	7	ddAVP	5.84719	5.512
127	6473.74	294.92	0.935	0.981	9120.07	341.018	0.985	1	7	ddAVP	8.48511	5.3499
128	3059	200.26	0.959	0.987	4401.87	237.07	0.984	0.998	7	ddAVP	6.22774	5.01054
129	5091.76	269.619	0.88	0.966	8017.61	321.855	0.973	0.995	7	ddAVP	10.2595	3.92403
130	4253.62	235.032	0.968	0.994	5870.88	273.353	0.987	0.999	7	ddAVP	6.43281	5.7201
131	3649.49	218.053	0.965	0.995	5272.62	259.776	0.982	1	7	ddAVP	6.88412	4.951
132	3520.32	213.96	0.966	0.996	4907.97	251.451	0.975	0.999	7	ddAVP	6.05069	5.53237
133	3860.24	222.994	0.976	1	5020.89	252.943	0.986	1	7	ddAVP	4.92391	7.11904
134	1575.11	145.818	0.931	0.98	2377.29	174.684	0.979	0.998	7	ddAVP	5.11709	4.3758
135	2221.59	169.462	0.972	0.999	3235.56	203.156	0.985	0.997	7	ddAVP	5.49985	4.83511
136	1976.57	162.197	0.944	0.985	2680.09	185.474	0.979	0.997	7	ddAVP	4.12477	6.08109
137	2743.1	192.817	0.927	0.995	3854.47	226.092	0.948	0.999	7	ddAVP	5.47816	5.394
138	2648.32	188.841	0.933	0.983	3875.54	222.806	0.981	0.999	7	ddAVP	6.08878	4.76848
139	3951.03	230.034	0.938	0.981	5707.74	269.901	0.985	0.999	7	ddAVP	7.16087	4.95239
140	1705.96	148.957	0.966	1	2927.42	194.773	0.97	0.999	7	ddAVP	7.22297	3.22621
141	910.906	110.872	0.931	0.988	2041.05	162.999	0.965	0.998	7	ddAVP	8.46099	2.01252
142	710.125	96.144	0.965	0.998	1749.47	150.125	0.975	0.998	7	ddAVP	8.56354	1.75566
143	1347.7	132.675	0.962	0.996	2326.54	173.1	0.976	0.996	7	ddAVP	6.50131	3.18581
144	1895.41	159.331	0.938	0.995	3311.26	206.522	0.976	0.999	7	ddAVP	7.90272	3.10814
145	1180.26	124.52	0.957	0.996	2374.98	174.312	0.982	0.999	7	ddAVP	8.11244	2.38925
146	1232.47	126.995	0.96	0.994	2396.58	174.931	0.984	1	7	ddAVP	7.81308	2.53508
147	1172.29	128.24	0.896	0.987	2307.46	172.612	0.973	1	7	ddAVP	7.78432	2.48154
148	1854.42	161.14	0.897	0.994	3250.97	207.326	0.95	0.998	7	ddAVP	7.8729	3.08599
149	1190.53	125.212	0.954	0.997	2174.41	166.67	0.984	1	7	ddAVP	6.84164	2.84535
150	1410.5	140.925	0.892	0.963	2642.45	184.256	0.978	1	7	ddAVP	7.81296	2.71204

## Sheet: cldn-qKO
filename	condition	ipq	norm_radius	num_cell_CS	solidity
170130_01_z14	WT	0.401466	0.198258	3	0.628679
170130_02_z19	WT	0.258612	0.369041	5	0.535668
170130_02_z23	WT	0.340755	0.295385	4	0.547632
170130_03_z16	WT	0.476162	0.353851	4	0.706876
170130_03_z20	WT	0.523208	0.413503	5	0.733542
170223_01_z24	WT	0.774174	0.616248	10	0.92858
170223_03_z33	WT	0.77576	0.709503	9	0.858427
170223_06_z31	WT	0.738449	0.551218	4	0.85483
170223_09_z31	WT	0.464583	0.4808	9	0.711531
170828_06_z25	WT	0.605232	0.587757	2	0.77885
170828_07_z25	WT	0.466688	0.284229	5	0.684258
170828_09_z24	WT	0.451181	0.307898	3	0.649893
170828_10_z25	WT	0.55061	0.350016	6	0.749661
170828_12_z24	WT	0.623119	0.368057	3	0.803949
170828_13_z23	WT	0.749026	0.556353	4	0.854895
170828_14_z22	WT	0.305684	0.381491	5	0.574201
170828_14_z25	WT	0.693825	0.2815	3	0.816806
170828_15_z18	WT	0.59204	0.269411	6	0.82769
170909_01_z13	WT	0.979803	1.63648		0.958432
170909_02_z17	WT	0.726199	2.50942	21	0.886865
170909_03_z13	WT	0.986473	2.06256	16	0.974056
170909_04_z12	WT	0.360796	1.12968	18	0.703584
170909_05_z09	WT	0.928814	1.37489	9	0.955818
170909_06_z11	WT	0.990248	2.48895	11	0.965468
170909_07_z12	WT	0.95203	2.12326	9	0.922098
170909_08_z36	WT	0.982926	2.44097	12	0.974559
170909_09_z10	WT	0.98897	3.21427	8	0.953684
170909_10_z12	WT	0.987429	1.95857	14	0.971914
170909_11_z11	WT	0.993225	3.13659	16	0.969553
170920_01_z16	WT	0.492276	0.539667	7	0.764863
170920_02_z16	WT	0.788137	0.307789	3	0.805581
170920_04_z17	WT	0.830783	0.451787	2	0.909268
170920_09_z26	WT	0.702025	0.689089	3	0.815283
171218_02_z24	WT	0.571953	0.435506	4	0.767717
171218_03_z27	WT	0.778764	0.409613	5	0.899096
171218_03_z28	WT	0.594322	0.383379	6	0.770211
171218_04_z29	WT	0.787299	0.590493	4	0.865082
171218_05_z27	WT	0.469026	0.422236	4	0.685884
171218_07_z19	WT	0.746254	0.740106	4	0.888224
171218_08_z34	WT	0.794595	0.574419	9	0.872119
171218_09_z27	WT	0.800443	0.527878	6	0.92156
180123_01_z38	WT	0.868796	0.57422	8	0.941272
180123_02_z34	WT	0.955485	1.02395	8	0.969279
180123_03_z34	WT	0.940257	1.1467	7	0.969622
180123_05_z36	WT	0.918025	0.866931	9	0.955843
180123_06_z37	WT	0.978795	0.497251	7	0.964023
180123_07_z31	WT	0.889084	0.719754	4	0.957748
180123_08_z34	WT	0.894216	0.779762	8	0.950396
180123_09_z34	WT	0.859737	0.717342	6	0.921546
180123_10_z33	WT	0.855846	0.617389	5	0.936002
180123_11_z43	WT	0.870942	0.540594	10	0.949209
180123_12_z36	WT	0.645473	0.471925	9	0.779472
180123_13_z34	WT	0.693353	0.711309	6	0.850051
200130_26_01_z13 Cldn_qKO	Cldn_qKO	0.932239	1.33757	7	0.939797
200130_26_02_z07 Cldn_qKO	Cldn_qKO	0.958682	1.63411	6	0.959719
200130_26_03_z07 Cldn_qKO	Cldn_qKO	0.898387	1.55782	9	0.941596
200130_26_04_z11 Cldn_qKO	Cldn_qKO	0.984676	2.75882	11	0.974804
200130_26_05_z06 Cldn_qKO	Cldn_qKO	0.521166	0.939787	6	0.737415
200130_26_06_z13 Cldn_qKO	Cldn_qKO	0.926187	2.57454	10	0.96165
200130_26_07_z06 Cldn_qKO	Cldn_qKO	0.938769	2.27303	7	0.95131
200130_26_08_z10 Cldn_qKO	Cldn_qKO	0.887529	1.78968	10	0.925852
200130_26_09_z08 Cldn_qKO	Cldn_qKO	0.947658	1.34968	6	0.954555
200130_26_10_z09 Cldn_qKO	Cldn_qKO	0.841994	1.55314	6	0.892725
200130_26_11_z11 Cldn_qKO	Cldn_qKO	0.919507	2.07657	8	0.95256
200130_26_12_z12 Cldn_qKO	Cldn_qKO	0.912492	1.7828	8	0.911636
200130_26_13_z11 Cldn_qKO	Cldn_qKO	0.404196	0.628198	6	0.587936
200130_26_14_z16 Cldn_qKO	Cldn_qKO	0.954842	1.86479	7	0.960479
200130_27_01_z24 Cldn_qKO	Cldn_qKO	0.770475	0.814031	5	0.854288
200130_27_02_z19 Cldn_qKO	Cldn_qKO	0.380471	0.478952	4	0.641289
200130_27_03_z19 Cldn_qKO	Cldn_qKO	0.979586	1.27706	5	0.951721
200130_27_04_z29 Cldn_qKO	Cldn_qKO	0.482308	0.465977	5	0.67831
200130_27_05_z26 Cldn_qKO	Cldn_qKO	0.568404	0.622057	4	0.725255
200130_27_06_z26 Cldn_qKO	Cldn_qKO	0.618468	0.597524	3	0.742796
200130_28_01_z27 Cldn_qKO	Cldn_qKO	0.510823	0.518992	3	0.763024
200130_28_02_z13 Cldn_qKO	Cldn_qKO	0.840335	0.301695	2	0.88312
200130_28_03_z13 Cldn_qKO	Cldn_qKO	0.635629	0.267941	2	0.793834
200130_28_04_z13 Cldn_qKO	Cldn_qKO	0.690802	0.344726	3	0.829561
200130_28_05_z19 Cldn_qKO	Cldn_qKO	0.560618	0.392635	3	0.721333
