# Supplementary material for: Physical basis for the determination of lumen shape in a simple epithelium
Source: Nat Commun. 2021 Sep 23;12:5608. doi: 10.1038/s41467-021-25050-3 (PMC8460836; doi:10.1038/s41467-021-25050-3)
Supplement: Supplementary file 6 — Source Data [file 41467_2021_25050_MOESM6_ESM.zip › Source Data/lumen_manuscript_figure3_SF3.xlsx]

## Sheet: contents
sheet name	plot
lumen_vol_SA	Figure 3c
	Figure 3e
cyst_vol_SA	Supp Figure 3c
	Supp Figure 3d
2D_solidity	Figure 3g
2D_solidity_pct	Figure 3h

## Sheet: lumen_vol_SA
	filename	condition	r0	t0	r10	t10	v0	v10	SA0	SA10	s0	s10	cell_num	pct_d_vol	pct_d_SA
0	171215_02_DMSO_t03	DMSO	6.71547	2.80866	6.73163	2.83377	1268.58	1277.76	924.433	945.573	0.613037	0.602221	8	0.723834	2.28673
1	180201_01_DMSO_t05	DMSO	5.33645	3.83328	5.41299	4.20519	636.569	664.356	1087.36	1346.4	0.329111	0.273471	5	4.36519	23.823
2	180202_02_DMSO_t03	DMSO	8.98716	2.6617	8.95033	2.63357	3040.58	3003.35	1486.92	1443.76	0.6826	0.697258	9	-1.22445	-2.90297
3	180208_02_DMSO_t03	DMSO	4.7845	3.01884	4.96425	3.05576	458.772	512.447	542.097	597.957	0.530647	0.517901	5	11.6997	10.3045
4	180208_04_DMSO_t03	DMSO	2.92236	3.45666	3.09893	3.53702	104.542	124.659	265.159	312.194	0.404736	0.386553	5	19.2434	17.7384
5	180220_03_DMSO_t03	DMSO	4.68814	3.32464	4.64645	3.46259	431.61	420.197	631.273	672.62	0.437517	0.403351	5	-2.64439	6.54987
6	190107_06_DMSO_t03	DMSO	3.25409	3.97248	3.20086	4.03624	144.337	137.369	434.219	433.724	0.306451	0.296845	2	-4.82775	-0.113962
7	190110_07_DMSO_t03	DMSO	12.1255	2.65888	12.5236	2.62737	7467.68	8227.65	2700.97	2813.37	0.68405	0.700554	10	10.1768	4.16118
8	160623_03_t01	ctl	5.13073	2.69737	5.13251	2.65993	565.753	566.34	497.696	484.314	0.664667	0.683506	3	0.103899	-2.68891
9	180201_03_t01	ctl	5.2813	3.95783	5.41104	3.91526	617.036	663.637	1135.33	1166.29	0.308724	0.315474	4	7.55244	2.72748
10	171215_03_drugs_t03	drugs	4.34586	3.91363	5.10548	3.65226	343.808	557.439	751.686	903.488	0.315737	0.362543	5	62.1368	20.1949
11	180202_01_drugs_t03	drugs	9.38662	2.64453	10.091	2.61575	3464.31	4304.19	1601.19	1810.45	0.691491	0.706791	7	24.2438	13.0695
12	180202_03_drugs_t03	drugs	6.28514	4.184	5.86833	3.76823	1040	846.51	1796.96	1270.66	0.276249	0.340572	6	-18.6048	-29.2885
13	180208_03_drugs_t04	drugs	5.44268	3.12172	5.8755	3.06725	675.349	849.617	750.135	843.943	0.496245	0.514028	7	25.8041	12.5054
14	180208_05_drugs_t03	drugs	4.5036	3.1673	5.12323	2.97282	382.62	563.273	528.717	602.768	0.482065	0.5472	5	47.2147	14.0058
15	180208_06_drugs_t03	drugs	3.97818	2.95584	3.94704	2.74991	263.72	257.576	359.299	306.13	0.553506	0.639512	2	-2.32975	-14.7981
16	180220_01_drugs_t03	drugs	6.86363	2.69395	8.28384	2.538	1354.41	2381.13	888.41	1148.6	0.666353	0.750762	7	75.8057	29.2877
17	180220_02_drugs_t03	drugs	4.14645	3.31561	4.65694	3.41604	298.619	423.05	491.139	657.616	0.439905	0.414419	6	41.6686	33.8962
18	190107_04_drugs_t03	drugs	2.83792	2.68002	2.39945	2.60698	95.7387	57.8663	150.315	101.677	0.673299	0.711557	2	-39.5581	-32.3569
19	190107_09_drugs_t03	drugs	3.10677	3.8305	3.85782	3.46698	125.608	240.5	368.006	464.85	0.32959	0.402329	2	91.4688	26.3158
20	190110_06_drugs_t06	drugs	11.7037	2.60572	12.4481	2.57737	6715.13	8079.76	2416.72	2674.76	0.712243	0.728001	10	20.3216	10.6773

## Sheet: cyst_vol_SA
	condition	r0	t0	r10	t10	v0	v10	s0	s10	w0	w10	c0	c10
0	DMSO	15.7794	2.54478	15.7525	2.50445	16457.5	16373.4	0.746763	0.771009	9.06396	9.02088	15188.9	15095.6
1	DMSO	15.4082	2.53474	15.5192	2.54102	15322.9	15656.4	0.75269	0.748975	10.0717	10.1062	14686.3	14992.1
2	DMSO	20.0847	2.57594	20.1132	2.65847	33938	34082.5	0.728809	0.684261	11.0976	11.1628	30897.5	31079.1
3	DMSO	15.5151	2.56324	15.4692	2.55409	15644.3	15505.7	0.736048	0.741328	10.7306	10.5049	15185.5	14993.2
4	DMSO	15.242	2.587	15.0598	2.64389	14832.5	14306.8	0.72259	0.691826	12.3197	11.9608	14728	14182.2
5	DMSO	13.8538	2.51876	13.3428	2.52418	11137.7	9950.24	0.76227	0.759001	9.16565	8.69639	10706.1	9530.04
6	DMSO	11.0863	2.61002	11.0941	2.65175	5707.46	5719.64	0.709897	0.687732	7.83216	7.89327	5563.12	5582.27
7	DMSO	20.3674	2.56227	20.8358	2.58553	35391	37889.4	0.736604	0.723408	8.24187	8.31218	27923.3	29661.8
8	ctl	12.8373	2.66306	12.87	2.64165	8861.48	8929.46	0.681903	0.692998	7.70653	7.7375	8295.72	8363.12
9	ctl	17.2016	2.63141	16.5988	2.66857	21320.4	19156.6	0.698405	0.679092	11.9203	11.1878	20703.4	18493
10	drugs	16.0323	2.56741	15.7968	2.55872	17261.5	16511.7	0.733657	0.738651	11.6865	10.6913	16917.7	15954.3
11	drugs	17.5742	2.80336	17.7203	2.85231	22736.2	23307.9	0.615354	0.594418	8.18762	7.62931	19271.9	19003.7
12	drugs	16.2378	2.54271	15.2176	2.5713	17933.6	14761.2	0.747982	0.731439	9.95264	9.34922	16893.6	13914.7
13	drugs	16.324	2.5589	16.1887	2.57852	18220.9	17771.5	0.738545	0.72735	10.8813	10.3132	17545.6	16921.9
14	drugs	13.7037	2.55421	13.2734	2.55532	10779.6	9795.76	0.741261	0.740617	9.2001	8.15021	10397	9232.49
15	drugs	10.7578	2.54048	10.3224	2.51523	5215	4607.17	0.749295	0.764414	6.77958	6.37538	4951.28	4349.59
16	drugs	16.4406	2.52061	15.0849	2.53074	18614.1	14378.6	0.761156	0.755071	9.57698	6.80107	17259.7	11997.5
17	drugs	15.6415	2.54732	15.0833	2.58533	16029.8	14373.9	0.745277	0.723522	11.4951	10.4263	15731.1	13950.9
18	drugs	10.736	2.57886	10.3205	2.5923	5183.41	4604.52	0.72716	0.719639	7.89808	7.921	5087.67	4546.66
19	drugs	8.41069	2.61811	8.67887	2.732	2492.2	2738.28	0.70552	0.647921	5.30391	4.82105	2366.59	2497.78
20	drugs	20.9216	2.53968	21.0019	2.75738	38359.5	38802.7	0.749766	0.636051	9.21793	8.55375	31644.4	30722.9

## Sheet: 2D_solidity
filename_t	area_lumen	area_cyst	ipq_lumen	ipq_cyst	r_lumen	r_cyst	r_norm	area_convex_lumen	area_convex_cyst	solidity_lumen	solidity_cyst	condition	time
171215_02_DMSO_t03	118.692	772.951	0.713033	0.971484	6.1466	15.6856	0.644366	135.112	774.082	0.878467	0.998538	DMSO	before
171215_02_DMSO_t13	106.986	749.441	0.752206	0.994166	5.83564	15.4452	0.607275	117.808	749.441	0.908136	1	DMSO	after
171215_03_drugs_t03	23.0891	653.688	0.23983	0.969021	2.71099	14.4248	0.231436	52.7436	655.614	0.437761	0.997061	drugs	before
171215_03_drugs_t13	41.4282	692.218	0.365162	0.973086	3.63139	14.8438	0.323871	63.5201	695.705	0.652206	0.994988	drugs	after
180201_01_DMSO_t05	35.2465	704.162	0.141142	0.989713	3.34952	14.9714	0.288209	97.8119	704.17	0.36035	0.999989	DMSO	before
180201_01_DMSO_t15	40.7158	678.647	0.109835	0.991114	3.60003	14.6976	0.324398	151.027	678.647	0.269592	1	DMSO	after
180202_01_drugs_t03	246.72	878.161	0.902928	0.787698	8.86191	16.7191	1.12788	252.11	923.159	0.97862	0.951257	drugs	before
180202_01_drugs_t13	290.353	913.847	0.931795	0.880066	9.61365	17.0554	1.29185	295.078	943.669	0.983987	0.968398	drugs	after
180202_02_DMSO_t03	208.726	1123.36	0.951768	0.986015	8.15105	18.9097	0.757626	209.062	1123.39	0.998391	0.999976	DMSO	before
180202_02_DMSO_t13	213.177	1160.38	0.958554	0.983324	8.23749	19.2187	0.750141	213.648	1160.38	0.997793	1	DMSO	after
180202_03_drugs_t03	54.4804	665.348	0.158478	0.970129	4.16433	14.5529	0.400857	156.992	670.413	0.347028	0.992445	drugs	before
180202_03_drugs_t13	31.8561	579.353	0.21491	0.906827	3.18435	13.5799	0.306319	79.5179	595.88	0.400615	0.972265	drugs	after
180208_02_DMSO_t03	64.1948	597.345	0.660877	0.991688	4.52038	13.7892	0.4877	70.6716	597.345	0.908353	1	DMSO	before
180208_02_DMSO_t13	76.5437	721.647	0.466178	0.962369	4.93605	15.1561	0.482977	108.039	722.711	0.708483	0.998528	DMSO	after
180208_03_drugs_t04	49.9545	816.637	0.717716	0.956884	3.98761	16.1228	0.3286	53.2459	819.639	0.938186	0.996337	drugs	before
180208_03_drugs_t14	62.4304	793.199	0.927591	0.96687	4.45782	15.8897	0.389946	62.4304	793.426	1	0.999713	drugs	after
180208_04_DMSO_t03	17.0309	622.24	0.289526	0.968219	2.32833	14.0736	0.198236	33.5574	625.578	0.507517	0.994664	DMSO	before
180208_04_DMSO_t13	16.769	564.591	0.232198	0.966387	2.31035	13.4058	0.208226	33.1237	568.768	0.506252	0.992656	DMSO	after
180208_05_drugs_t03	29.3976	468.077	0.267538	0.993182	3.05901	12.2063	0.334417	59.7705	468.085	0.491841	0.999984	drugs	before
180208_05_drugs_t13	41.3257	443.404	0.360959	0.991225	3.62689	11.8802	0.439446	66.7269	443.438	0.619326	0.999924	drugs	after
180208_06_drugs_t03	40.7643	315.998	0.682849	0.99558	3.60218	10.0292	0.560472	43.9876	315.998	0.926724	1	drugs	before
180208_06_drugs_t13	29.4449	297.365	0.698742	0.998834	3.06147	9.72904	0.459158	32.0025	297.365	0.920081	1	drugs	after
180220_01_drugs_t03	110.475	751.478	0.943846	0.979125	5.93003	15.4662	0.621847	111.898	751.934	0.987283	0.999394	drugs	before
180220_01_drugs_t13	176.482	700.67	0.988565	0.976884	7.49507	14.9342	1.00752	176.482	701.047	1	0.999462	drugs	after
180220_02_drugs_t03	41.1842	605.791	0.721498	0.993708	3.62068	13.8863	0.3527	44.6505	605.791	0.922367	1	drugs	before
180220_02_drugs_t13	67.5665	583.577	0.558988	0.964038	4.63757	13.6293	0.515759	81.6021	588.164	0.828	0.992201	drugs	after
180220_03_DMSO_t03	34.347	463.717	0.746534	0.996853	3.30651	12.1493	0.373921	38.1203	463.717	0.901016	1	DMSO	before
180220_03_DMSO_t13	23.0174	433.801	0.866197	0.997688	2.70678	11.7509	0.299287	24.053	433.801	0.956946	1	DMSO	after
190107_04_drugs_t03	18.3144	330.541	0.781981	0.931234	2.41447	10.2574	0.307853	18.8541	330.541	0.971377	1	drugs	before
190107_04_drugs_t13	12.3512	315.416	0.974724	0.902855	1.9828	10.02	0.246703	12.3512	316.427	1	0.996805	drugs	after
190107_06_DMSO_t03	17.7027	319.846	0.233463	0.987456	2.37381	10.0901	0.307636	31.585	319.846	0.56048	1	DMSO	before
190107_06_DMSO_t13	19.2387	305.76	0.289373	0.993958	2.47465	9.86541	0.33483	27.3123	305.76	0.704398	1	DMSO	after
190107_09_drugs_t03	12.662	181.726	0.250593	0.940506	2.0076	7.60561	0.358626	26.157	185.148	0.484077	0.981517	drugs	before
190107_09_drugs_t13	30.2256	203.415	0.344439	0.986066	3.10179	8.04668	0.627272	49.4556	203.675	0.611166	0.998721	drugs	after
190110_06_drugs_t06	281.289	1050.86	0.932665	0.995507	9.46241	18.2894	1.07199	285.666	1050.86	0.984677	1	drugs	before
190110_06_drugs_t16	310.144	1057.11	0.967559	0.993791	9.93589	18.3436	1.18176	312.298	1057.11	0.993101	1	drugs	after
190110_07_DMSO_t03	492.438	1262.59	0.910352	0.980347	12.5199	20.0473	1.66324	505.809	1265.84	0.973564	0.997429	DMSO	before
190110_07_DMSO_t13	509.582	1298.74	0.934495	0.942784	12.736	20.3323	1.6766	519.483	1313.2	0.980942	0.988991	DMSO	after

## Sheet: 2D_solidity_pct
filename	condition	sol0	sol10	cell_num
171215_02_DMSO_t03	DMSO	0.878467	0.908136	8
171215_03_drugs_t03	drugs	0.437761	0.652206	5
180201_01_DMSO_t05	DMSO	0.36035	0.269592	5
180202_01_drugs_t03	drugs	0.97862	0.983987	7
180202_02_DMSO_t03	DMSO	0.998391	0.997793	9
180202_03_drugs_t03	drugs	0.347028	0.400615	6
180208_02_DMSO_t03	DMSO	0.908353	0.708483	5
180208_03_drugs_t04	drugs	0.938186	1	7
180208_04_DMSO_t03	DMSO	0.507517	0.506252	5
180208_05_drugs_t03	drugs	0.491841	0.619326	5
180208_06_drugs_t03	drugs	0.926724	0.920081	2
180220_01_drugs_t03	drugs	0.987283	1	7
180220_02_drugs_t03	drugs	0.922367	0.828	6
180220_03_DMSO_t03	DMSO	0.901016	0.956946	5
190107_04_drugs_t03	drugs	0.971377	1	2
190107_06_DMSO_t03	DMSO	0.56048	0.704398	2
190107_09_drugs_t03	drugs	0.484077	0.611166	2
190110_06_drugs_t06	drugs	0.984677	0.993101	10
190110_07_DMSO_t03	DMSO	0.973564	0.980942	10
