# Supplementary material for: Physical basis for the determination of lumen shape in a simple epithelium
Source: Nat Commun. 2021 Sep 23;12:5608. doi: 10.1038/s41467-021-25050-3 (PMC8460836; doi:10.1038/s41467-021-25050-3)
Supplement: Supplementary file 6 — Source Data [file 41467_2021_25050_MOESM6_ESM.zip › Source Data/lumen_manuscript_figure4_SF4.xlsx]

## Sheet: Sheet1
sheet name	plot
Crb_KIBRA_Rab11a	Figure 4b
	Supp Figure 4a

## Sheet: Crb_KIBRA_Rab11a
filename	condition	norm_radius	solidity	area
20201120_Rab11aOE_48h_Hoe-gp135_cyst1_z12	Rab11a-GFP	0.604244	0.804	111.366
20201120_Rab11aOE_48h_Hoe-gp135_cyst10_z12	Rab11a-GFP	0.625337	0.729	107.622
20201120_Rab11aOE_48h_Hoe-gp135_cyst11_z14	Rab11a-GFP	0.939049	0.939	174.917
20201120_Rab11aOE_48h_Hoe-gp135_cyst12_z15	Rab11a-GFP	1.13571	0.922	141.376
20201120_Rab11aOE_48h_Hoe-gp135_cyst13_z15	Rab11a-GFP	0.99549	0.872	244.926
20201120_Rab11aOE_48h_Hoe-gp135_cyst14_z10	Rab11a-GFP	0.743568	0.835	143.745
20201120_Rab11aOE_48h_Hoe-gp135_cyst15_z24	Rab11a-GFP	1.15826	0.924	415.162
20201120_Rab11aOE_48h_Hoe-gp135_cyst16_z23	Rab11a-GFP	0.793293	0.73	198.529
20201120_Rab11aOE_48h_Hoe-gp135_cyst17_z10	Rab11a-GFP	0.704805	0.794	129.722
20201120_Rab11aOE_48h_Hoe-gp135_cyst18_z13	Rab11a-GFP	0.834107	0.918	155.962
20201120_Rab11aOE_48h_Hoe-gp135_cyst19_z16	Rab11a-GFP	1.48459	0.917	375.586
20201120_Rab11aOE_48h_Hoe-gp135_cyst2_z13	Rab11a-GFP	0.838695	0.895	141.154
20201120_Rab11aOE_48h_Hoe-gp135_cyst20_z17	Rab11a-GFP	1.15485	0.935	288.294
20201120_Rab11aOE_48h_Hoe-gp135_cyst21_z15	Rab11a-GFP	1.54861	0.918	533.342
20201120_Rab11aOE_48h_Hoe-gp135_cyst22_z17	Rab11a-GFP	1.0785	0.949	280.689
20201120_Rab11aOE_48h_Hoe-gp135_cyst23_z23	Rab11a-GFP	1.30802	0.948	471.137
20201120_Rab11aOE_48h_Hoe-gp135_cyst24_z19	Rab11a-GFP	1.75661	0.95	563.911
20201120_Rab11aOE_48h_Hoe-gp135_cyst25_z16	Rab11a-GFP	1.18992	0.961	268.499
20201120_Rab11aOE_48h_Hoe-gp135_cyst26_z16	Rab11a-GFP	1.49883	0.938	273.528
20201120_Rab11aOE_48h_Hoe-gp135_cyst3_z12	Rab11a-GFP	1.13466	0.889	148.428
20201120_Rab11aOE_48h_Hoe-gp135_cyst4_z15	Rab11a-GFP	1.44465	0.952	334.52
20201120_Rab11aOE_48h_Hoe-gp135_cyst5_z15	Rab11a-GFP	0.604529	0.472	127.685
20201120_Rab11aOE_48h_Hoe-gp135_cyst6_z17	Rab11a-GFP	1.35483	0.942	307.07
20201120_Rab11aOE_48h_Hoe-gp135_cyst7_z17	Rab11a-GFP	1.21391	0.901	251.892
20201120_Rab11aOE_48h_Hoe-gp135_cyst8_z16	Rab11a-GFP	1.33454	0.971	306.659
20201120_Rab11aOE_48h_Hoe-gp135_cyst9_z16	Rab11a-GFP	0.955571	0.784	201.942
MDCK_Rab11a-GFP_4d 201201_01 z45	Rab11a-GFP	1.65121	0.969058	471.302
MDCK_Rab11a-GFP_4d 201201_02 z47	Rab11a-GFP	1.6284	0.976416	516.935
MDCK_Rab11a-GFP_4d 201201_03 z38	Rab11a-GFP	1.25148	0.955893	311.806
MDCK_Rab11a-GFP_4d 201201_04 z41	Rab11a-GFP	1.60035	0.974562	520.729
MDCK_Rab11a-GFP_4d 201201_05 z41	Rab11a-GFP	1.24441	0.932139	392.567
MDCK_Rab11a-GFP_4d 201201_06 z28	Rab11a-GFP	0.500545	0.385428	88.1956
MDCK_Rab11a-GFP_4d 201201_06 z51	Rab11a-GFP	1.14874	0.937201	249.724
MDCK_Rab11a-GFP_4d 201201_07 z32	Rab11a-GFP	1.41206	0.911022	466.837
MDCK_Rab11a-GFP_4d 201201_08 z36	Rab11a-GFP	1.34123	0.925569	307.926
MDCK_Rab11a-GFP_4d 201201_09 z34	Rab11a-GFP	1.59201	0.957184	328.628
MDCK_Rab11a-GFP_4d 201201_10 z34	Rab11a-GFP	1.3837	0.890194	398.576
201019_01_z36 Rab11a-GFP	Rab11a-GFP	0.346107	0.40412	38.0261
201019_06_z39 Rab11a-GFP	Rab11a-GFP	0.600295	0.713296	146.736
201019_08_z26 Rab11a-GFP	Rab11a-GFP	0.90875	0.797642	253.676
201019_09_z18 Rab11a-GFP	Rab11a-GFP	0.338745	0.432835	39.2223
201019_10_z30 Rab11a-GFP	Rab11a-GFP	0.473953	0.690007	69.2488
201019_13_z30 Rab11a-GFP	Rab11a-GFP	0.610002	0.696604	120.151
201019_14_z30 Rab11a-GFP	Rab11a-GFP	0.605651	0.78538	72.9865
201019_19_z31 Rab11a-GFP	Rab11a-GFP	0.487141	0.843885	54.2094
201019_20_z50 Rab11a-GFP	Rab11a-GFP	0.605402	0.635892	175.537
201019_23_z32 Rab11a-GFP	Rab11a-GFP	0.328813	0.450915	31.9662
201019_24_z39 Rab11a-GFP	Rab11a-GFP	0.482544	0.853059	46.3944
201019_25_z46 Rab11a-GFP	Rab11a-GFP	0.277332	0.392999	24.9252
201019_26_z38 Rab11a-GFP	Rab11a-GFP	0.456462	0.414853	78.4183
201019_27_z43 Rab11a-GFP	Rab11a-GFP	0.977753	0.763047	352.219
170130_01_z14	WT	0.198258	0.628679	16.5088
170130_02_z19	WT	0.369041	0.535668	58.2543
170130_02_z23	WT	0.295385	0.547632	29.1661
170130_03_z16	WT	0.353851	0.706876	48.8522
170130_03_z20	WT	0.413503	0.733542	76.437
170223_01_z24	WT	0.616248	0.92858	211.041
170223_03_z33	WT	0.709503	0.858427	260.039
170223_06_z31	WT	0.551218	0.85483	99.2515
170223_09_z31	WT	0.4808	0.711531	160.974
170828_06_z25	WT	0.587757	0.77885	59.4817
170828_07_z25	WT	0.284229	0.684258	51.9858
170828_09_z24	WT	0.307898	0.649893	26.8773
170828_10_z25	WT	0.350016	0.749661	52.5595
170828_12_z24	WT	0.368057	0.803949	33.4531
170828_13_z23	WT	0.556353	0.854895	78.2045
170828_14_z22	WT	0.381491	0.574201	53.7376
170828_14_z25	WT	0.2815	0.816806	40.854
170828_15_z18	WT	0.269411	0.82769	37.1807
170909_01_z13	WT	1.63648	0.958432	765.237
170909_02_z17	WT	2.50942	0.886865	1569.17
170909_03_z13	WT	2.06256	0.974056	1037.81
170909_04_z12	WT	1.12968	0.703584	809.137
170909_05_z09	WT	1.37489	0.955818	492.291
170909_06_z11	WT	2.48895	0.965468	1010.35
170909_07_z12	WT	2.12326	0.922098	632.169
170909_08_z36	WT	2.44097	0.974559	948.499
170909_09_z10	WT	3.21427	0.953684	907.896
170909_10_z12	WT	1.95857	0.971914	784.998
170909_11_z11	WT	3.13659	0.969553	1504.93
170920_01_z16	WT	0.539667	0.764863	94.2884
170920_02_z16	WT	0.307789	0.805581	35.5142
170920_04_z17	WT	0.451787	0.909268	29.9523
170920_09_z26	WT	0.689089	0.815283	84.5882
171218_02_z24	WT	0.435506	0.767717	58.2901
171218_03_z27	WT	0.409613	0.899096	64.4925
171218_03_z28	WT	0.383379	0.770211	61.5492
171218_04_z29	WT	0.590493	0.865082	105.856
171218_05_z27	WT	0.422236	0.685884	59.6956
171218_07_z19	WT	0.740106	0.888224	118.834
171218_08_z34	WT	0.574419	0.872119	159.79
171218_09_z27	WT	0.527878	0.92156	85.8328
180123_01_z38	WT	0.57422	0.941272	164.834
180123_02_z34	WT	1.02395	0.969279	222.153
180123_03_z34	WT	1.1467	0.969622	265.474
180123_05_z36	WT	0.866931	0.955843	254.734
180123_06_z37	WT	0.497251	0.964023	86.6
180123_07_z31	WT	0.719754	0.957748	131.053
180123_08_z34	WT	0.779762	0.950396	258.399
180123_09_z34	WT	0.717342	0.921546	156.18
180123_10_z33	WT	0.617389	0.936002	102.631
180123_11_z43	WT	0.540594	0.949209	130.061
180123_12_z36	WT	0.471925	0.779472	151.031
180123_13_z34	WT	0.711309	0.850051	125.614
yoshihama_curbio_2011_F2b_kd1_aPKC	KIBRA_KD	2.60457	0.796857	890.488
yoshihama_curbio_2011_F2b_kd2_aPKC	KIBRA_KD	2.04564	0.736652	498.136
yoshihama_curbio_2011_SF1e_actin	KIBRA_KD	1.4371	0.715855	864.323
yoshihama_curbio_2011_F4_kd1_actin	KIBRA_KD	1.16595	0.743116	511.941
Schulter_2009_F1d_clone6_crb3a	Crb_OE	1.46178	0.872568	847.167
Schulter_2009_F1d_clone7_crb3a	Crb_OE	1.65606	0.883397	1512.28
yoshihama_curbio_2011_SF2_kd1_actin	Crb_OE	1.35421	0.832327	930.75
