# Supplementary material for: Physical basis for the determination of lumen shape in a simple epithelium
Source: Nat Commun. 2021 Sep 23;12:5608. doi: 10.1038/s41467-021-25050-3 (PMC8460836; doi:10.1038/s41467-021-25050-3)
Supplement: Supplementary file 6 — Source Data [file 41467_2021_25050_MOESM6_ESM.zip › Source Data/lumen_manuscript_figure6.xlsx]

## Sheet: Contents
Sheet name	Plots
Nondimensionalized_data	Figure 6a
	Figure 6c
	Figure 6d

## Sheet: Nondimensionalized_data
area	area_cyst	condition	filename	num_cell_CS	perimeter	perimeter_cyst	l_a	nondim_basal_length	normalized_lumen_area
111.366	784.998	Rab11a-GFP	20201120_Rab11aOE_48h_Hoe-gp135_cyst1_z12	8	47.2213	99.83	0.643253	1.35989	1.32257
107.622	727.04	Rab11a-GFP	20201120_Rab11aOE_48h_Hoe-gp135_cyst10_z12	6	50.4465	96.5499	0.827491	1.58374	1.04248
174.917	745.819	Rab11a-GFP	20201120_Rab11aOE_48h_Hoe-gp135_cyst11_z14	5	49.9511	97.862	0.934931	1.83167	1.53194
141.376	499.951	Rab11a-GFP	20201120_Rab11aOE_48h_Hoe-gp135_cyst12_z15	5	44.6805	79.9423	1.05522	1.888	1.97136
244.926	984.149	Rab11a-GFP	20201120_Rab11aOE_48h_Hoe-gp135_cyst13_z15	8	60.5849	112.31	0.787828	1.46045	2.65064
143.745	790.368	Rab11a-GFP	20201120_Rab11aOE_48h_Hoe-gp135_cyst14_z10	8	51.0434	101.333	0.709691	1.4089	1.77841
415.162	1441.5	Rab11a-GFP	20201120_Rab11aOE_48h_Hoe-gp135_cyst15_z24	10	75.964	135.52	0.749831	1.3377	4.04509
198.529	1014.52	Rab11a-GFP	20201120_Rab11aOE_48h_Hoe-gp135_cyst16_z23	8	64.5586	113.941	0.799036	1.41024	1.94639
129.722	758.971	Rab11a-GFP	20201120_Rab11aOE_48h_Hoe-gp135_cyst17_z10	8	52.1365	98.9518	0.734827	1.39466	1.64923
155.962	754.091	Rab11a-GFP	20201120_Rab11aOE_48h_Hoe-gp135_cyst18_z13	6	48.4815	99.6076	0.809288	1.66272	1.56449
375.586	1051.97	Rab11a-GFP	20201120_Rab11aOE_48h_Hoe-gp135_cyst19_z16	8	72.4871	115.732	0.985412	1.5733	4.44226
141.154	678.428	Rab11a-GFP	20201120_Rab11aOE_48h_Hoe-gp135_cyst2_z13	5	46.4062	93.1327	0.895349	1.79688	1.31361
288.294	1003.74	Rab11a-GFP	20201120_Rab11aOE_48h_Hoe-gp135_cyst20_z17	8	62.9934	113.046	0.83265	1.49425	3.22367
533.342	1444.54	Rab11a-GFP	20201120_Rab11aOE_48h_Hoe-gp135_cyst21_z15	8	88.1293	135.887	1.03221	1.59158	4.68257
280.689	1042.52	Rab11a-GFP	20201120_Rab11aOE_48h_Hoe-gp135_cyst22_z17	8	60.5234	114.913	0.775262	1.47195	2.94751
471.137	1466.89	Rab11a-GFP	20201120_Rab11aOE_48h_Hoe-gp135_cyst23_z23	9	78.786	136.583	0.832245	1.44278	4.2583
563.911	1388.71	Rab11a-GFP	20201120_Rab11aOE_48h_Hoe-gp135_cyst24_z19	10	90.7404	135.104	0.999142	1.48763	6.83696
268.499	909.42	Rab11a-GFP	20201120_Rab11aOE_48h_Hoe-gp135_cyst25_z16	7	59.3785	107.77	0.886499	1.60896	2.93248
273.528	760.276	Rab11a-GFP	20201120_Rab11aOE_48h_Hoe-gp135_cyst26_z16	8	60.8291	98.3405	0.974797	1.57592	4.4956
148.428	525.339	Rab11a-GFP	20201120_Rab11aOE_48h_Hoe-gp135_cyst3_z12	4	47.1371	82.3554	1.21399	2.12101	1.5752
334.52	957.921	Rab11a-GFP	20201120_Rab11aOE_48h_Hoe-gp135_cyst4_z15	7	67.6428	110.251	1.02397	1.66898	3.75624
127.685	899.498	Rab11a-GFP	20201120_Rab11aOE_48h_Hoe-gp135_cyst5_z15	7	72.7402	107.224	0.989622	1.45878	1.15804
307.07	927.657	Rab11a-GFP	20201120_Rab11aOE_48h_Hoe-gp135_cyst6_z17	7	64.0575	108.486	0.971895	1.64598	3.46364
251.892	837.837	Rab11a-GFP	20201120_Rab11aOE_48h_Hoe-gp135_cyst7_z17	6	61.1492	102.96	1.0313	1.73646	2.57934
306.659	938.412	Rab11a-GFP	20201120_Rab11aOE_48h_Hoe-gp135_cyst8_z16	6	63.6634	111.412	1.03405	1.8096	2.91245
201.942	845.761	Rab11a-GFP	20201120_Rab11aOE_48h_Hoe-gp135_cyst9_z16	5	61.1599	104.33	1.07795	1.83884	1.56831
471.302	1215.02	Rab11a-GFP	MDCK_Rab11a-GFP_4d 201201_01 z45	11	77.6064	124.363	0.858019	1.37496	6.97081
516.935	1346.78	Rab11a-GFP	MDCK_Rab11a-GFP_4d 201201_02 z47	14	82.4827	130.552	0.765246	1.21121	8.72104
311.806	1009.19	Rab11a-GFP	MDCK_Rab11a-GFP_4d 201201_03 z38	11	64.3138	112.928	0.734298	1.28934	4.91819
520.729	1374.82	Rab11a-GFP	MDCK_Rab11a-GFP_4d 201201_04 z41	14	82.8532	132.386	0.757692	1.21067	8.53563
392.567	1277.01	Rab11a-GFP	MDCK_Rab11a-GFP_4d 201201_05 z41	13	72.9929	127.971	0.680731	1.19346	5.77019
88.1956	792.608	Rab11a-GFP	MDCK_Rab11a-GFP_4d 201201_06 z28	7	94.0059	100.431	1.33873	1.43022	0.876432
249.724	873.742	Rab11a-GFP	MDCK_Rab11a-GFP_4d 201201_06 z51	9	57.3183	105.728	0.764845	1.41082	3.60168
466.837	1362.19	Rab11a-GFP	MDCK_Rab11a-GFP_4d 201201_07 z32	13	80.4491	132.044	0.745681	1.22391	6.77823
307.926	938.268	Rab11a-GFP	MDCK_Rab11a-GFP_4d 201201_08 z36	10	67.2719	109.285	0.847316	1.37648	4.88506
328.628	871.136	Rab11a-GFP	MDCK_Rab11a-GFP_4d 201201_09 z34	8	66.9761	106.365	1.01665	1.61455	4.84605
398.576	1182.85	Rab11a-GFP	MDCK_Rab11a-GFP_4d 201201_10 z34	11	76.3284	124.129	0.821778	1.33642	5.59028
38.0261	575.202	Rab11a-GFP	201019_01_z36 Rab11a-GFP	6	46.5468	85.9901	0.81989	1.51466	0.424733
146.736	1042.81	Rab11a-GFP	201019_06_z39 Rab11a-GFP	8	61.6638	116.147	0.728304	1.3718	1.31003
253.676	1119.15	Rab11a-GFP	201019_08_z26 Rab11a-GFP	6	69.7137	119.103	0.967421	1.65281	1.75864
39.2223	612.607	Rab11a-GFP	201019_09_z18 Rab11a-GFP	4	44.6068	88.3097	0.931426	1.84398	0.273619
69.2488	669.743	Rab11a-GFP	201019_10_z30 Rab11a-GFP	3	41.0066	92.4413	0.966136	2.17797	0.345959
120.151	836.983	Rab11a-GFP	201019_13_z30 Rab11a-GFP	7	57.7894	103.652	0.815813	1.46326	1.17329
72.9865	512.98	Rab11a-GFP	201019_14_z30 Rab11a-GFP	5	38.3804	80.871	0.818278	1.72419	0.829405
54.2094	505.207	Rab11a-GFP	201019_19_z31 Rab11a-GFP	4	31.6014	80.4932	0.744029	1.89514	0.480795
175.537	1234.38	Rab11a-GFP	201019_20_z50 Rab11a-GFP	8	67.8571	125.232	0.737284	1.36068	1.32626
31.9662	522.06	Rab11a-GFP	201019_23_z32 Rab11a-GFP	5	43.3131	81.9401	0.874973	1.65528	0.326123
46.3944	437.933	Rab11a-GFP	201019_24_z39 Rab11a-GFP	3	29.4247	74.8371	0.858548	2.18358	0.355478
24.9252	528.745	Rab11a-GFP	201019_25_z46 Rab11a-GFP	4	35.6932	82.5834	0.795092	1.83961	0.19789
78.4183	798.374	Rab11a-GFP	201019_26_z38 Rab11a-GFP	7	73.396	100.614	1.03388	1.41728	0.762447
352.219	1441.11	Rab11a-GFP	201019_27_z43 Rab11a-GFP	9	81.005	135.415	0.818272	1.36789	2.91118
16.5088	603.051	WT	170130_01_z14	3	22.732	89.6654	0.541911	2.13754	0.0844379
58.2543	801.701	WT	170130_02_z19	5	53.2041	101.527	0.872639	1.66522	0.391786
29.1661	560.918	WT	170130_02_z23	4	32.7962	85.4998	0.711113	1.85388	0.219396
48.8522	715.131	WT	170130_03_z16	4	35.9062	95.66	0.695524	1.85299	0.293284
76.437	893.181	WT	170130_03_z20	5	42.8469	108.055	0.670489	1.69089	0.467938
211.041	1451.68	WT	170223_01_z24	10	58.5287	137.387	0.525468	1.23345	1.70106
260.039	1509.63	WT	170223_03_z33	9	64.9023	139.244	0.612006	1.31302	1.8729
99.2515	786.025	WT	170223_06_z31	4	41.0973	101.101	0.78411	1.92895	0.578075
160.974	1526.93	WT	170223_09_z31	9	65.986	142.565	0.595129	1.2858	1.06062
59.4817	434.066	WT	170828_06_z25	2	35.1428	75.038	1.28394	2.74152	0.317587
51.9858	1061.29	WT	170828_07_z25	5	37.414	124.316	0.526669	1.74997	0.257533
26.8773	484.975	WT	170828_09_z24	3	27.3604	80.9118	0.738044	2.18259	0.176014
52.5595	781.905	WT	170828_10_z25	6	34.6345	100.627	0.52356	1.52115	0.432384
33.4531	462.185	WT	170828_12_z24	3	25.974	77.8516	0.724244	2.17077	0.234085
78.2045	611.993	WT	170828_13_z23	4	36.222	88.7549	0.783894	1.92078	0.586033
53.7376	704.703	WT	170828_14_z22	5	47.0011	96.1251	0.823842	1.6849	0.412753
40.854	846.672	WT	170828_14_z25	3	27.2018	106.586	0.553246	2.16781	0.152096
37.1807	825.45	WT	170828_15_z18	6	28.0924	106.087	0.408484	1.54259	0.283005
765.237	1986.2	WT	170909_01_z13		99.068	159.764	#DIV/0!	#DIV/0!	#DIV/0!
1569.17	3068.98	WT	170909_02_z17	21	164.783	199.969	0.928505	1.12677	21.9712
1037.81	2288.09	WT	170909_03_z13	16	114.98	171.516	0.812937	1.21266	13.2809
809.137	2875.68	WT	170909_04_z12	18	167.874	192.528	0.870414	0.998241	7.04773
492.291	1468.83	WT	170909_05_z09	9	81.6116	137.951	0.870533	1.47149	4.53705
1010.35	1985.32	WT	170909_06_z11	11	113.232	160.682	1.0934	1.55159	11.3992
632.169	1367.86	WT	170909_07_z12	9	91.3474	132.255	1.1226	1.62533	7.73353
948.499	1884.84	WT	170909_08_z36	12	110.119	155.976	1.03886	1.47147	12.1559
907.896	1560.69	WT	170909_09_z10	8	107.407	141.374	1.48627	1.9563	11.1263
784.998	1791.24	WT	170909_10_z12	14	99.9508	151.647	0.842114	1.27767	10.9218
1504.93	2617.5	WT	170909_11_z11	16	137.988	182.455	1.03423	1.36752	21.6427
94.2884	767.467	WT	170920_01_z16	7	49.0602	101.693	0.714686	1.48142	0.980451
35.5142	641.167	WT	170920_02_z16	3	23.796	92.9384	0.558254	2.18033	0.175913
29.9523	309.292	WT	170920_04_z17	2	21.2851	64.6224	0.900523	2.73402	0.214451
84.5882	508.235	WT	170920_09_z26	3	38.912	82.9464	1.09149	2.32667	0.599001
58.2901	633.311	WT	171218_02_z24	4	35.7867	91.0985	0.746191	1.8995	0.405482
64.4925	763.77	WT	171218_03_z27	5	32.2594	103.766	0.545566	1.75487	0.461137
61.5492	801.397	WT	171218_03_z28	6	36.0749	101.88	0.54145	1.52913	0.49915
105.856	767.978	WT	171218_04_z29	4	41.1048	100.097	0.798718	1.945	0.639494
59.6956	677.29	WT	171218_05_z27	4	39.9924	93.4652	0.804629	1.88048	0.386633
118.834	656.909	WT	171218_07_z19	4	44.7335	92.5416	0.964232	1.99474	0.883404
159.79	1200.42	WT	171218_08_z34	9	50.2698	126.516	0.519442	1.3073	1.38196
85.8328	719.057	WT	171218_09_z27	6	36.7085	97.37	0.595541	1.57969	0.813292
164.834	1238.85	WT	180123_01_z38	8	48.828	126.882	0.526766	1.36883	1.22779
222.153	867.951	WT	180123_02_z34	8	54.0529	105.209	0.752013	1.46372	2.75197
265.474	930.395	WT	180123_03_z34	7	59.5652	109.421	0.87309	1.60387	2.7948
254.734	1181.34	WT	180123_05_z36	9	59.0502	123.378	0.646625	1.35104	2.4742
86.6	785.155	WT	180123_06_z37	7	33.344	100.563	0.476836	1.4381	0.867791
131.053	748.187	WT	180123_07_z31	4	43.0384	98.3451	0.866236	1.9794	0.849426
258.399	1346.14	WT	180123_08_z34	8	60.26	131.399	0.645983	1.40859	1.90044
156.18	895.129	WT	180123_09_z34	6	47.7787	108.37	0.717549	1.62751	1.26812
102.631	704.35	WT	180123_10_z33	5	38.8191	95.2196	0.707723	1.73598	0.852811
130.061	1056.28	WT	180123_11_z43	10	43.3195	117.023	0.450117	1.21594	1.40421
151.031	1469.23	WT	180123_12_z36	9	54.2249	138.161	0.497836	1.26845	1.03116
125.614	727.073	WT	180123_13_z34	6	47.7141	96.9258	0.79427	1.61347	1.25309
430.572	1315.05	Cldn_qKO	200130_26_01_z13 Cldn_qKO	7	76.184	129.682	0.968214	1.64811	3.40766
512.492	1331.66	Cldn_qKO	200130_26_02_z07 Cldn_qKO	6	81.9617	132.397	1.1691	1.88849	3.75377
579.843	1563.2	Cldn_qKO	200130_26_03_z07 Cldn_qKO	9	90.0592	142.685	0.957306	1.51671	5.3069
1473.97	2736.18	Cldn_qKO	200130_26_04_z11 Cldn_qKO	11	137.152	188.284	1.16397	1.59791	12.8454
287.645	1225.48	Cldn_qKO	200130_26_05_z06 Cldn_qKO	6	83.2809	128.61	1.11021	1.71449	1.84027
1727.93	3330.94	Cldn_qKO	200130_26_06_z13 Cldn_qKO	10	153.115	210.127	1.20934	1.65964	10.7793
640.879	1328.82	Cldn_qKO	200130_26_07_z06 Cldn_qKO	7	92.6219	132.308	1.33472	1.90661	6.52115
648.405	1575.45	Cldn_qKO	200130_26_08_z10 Cldn_qKO	10	95.8157	142.707	0.995146	1.48216	6.99433
345.847	1048.19	Cldn_qKO	200130_26_09_z08 Cldn_qKO	6	67.7206	116.361	1.04321	1.79249	2.95451
570.513	1541.68	Cldn_qKO	200130_26_10_z09 Cldn_qKO	6	92.2748	141.265	1.20882	1.85061	3.52472
719.725	1579.82	Cldn_qKO	200130_26_11_z11 Cldn_qKO	8	99.1769	144.945	1.19562	1.74738	6.69439
748.897	1824.66	Cldn_qKO	200130_26_12_z12 Cldn_qKO	8	101.555	153.831	1.09471	1.65822	5.56925
163.778	1100.21	Cldn_qKO	200130_26_13_z11 Cldn_qKO	6	71.3569	118.265	0.951967	1.57776	1.04937
842.546	1988.47	Cldn_qKO	200130_26_14_z16 Cldn_qKO	7	105.302	160.17	1.17573	1.78835	5.14678
200.39	995.137	Cldn_qKO	200130_27_01_z24 Cldn_qKO	5	57.1694	113.636	0.906909	1.80266	1.26071
76.2068	726.638	Cldn_qKO	200130_27_02_z19 Cldn_qKO	4	50.1696	97.8026	0.983581	1.91743	0.468654
347.745	1105.58	Cldn_qKO	200130_27_03_z19 Cldn_qKO	5	66.7904	121.349	1.08503	1.97135	2.29434
114.988	1138.1	Cldn_qKO	200130_27_04_z29 Cldn_qKO	5	54.7355	124.661	0.765286	1.74295	0.561955
109.387	743.77	Cldn_qKO	200130_27_05_z26 Cldn_qKO	4	49.1768	97.6707	0.976235	1.93892	0.689725
67.1947	480.308	Cldn_qKO	200130_27_06_z26 Cldn_qKO	3	36.95	78.9048	1.04959	2.24134	0.487964
55.2259	473.078	Cldn_qKO	200130_28_01_z27 Cldn_qKO	3	36.8588	79.0446	1.04104	2.23255	0.396499
20.3767	379.33	Cldn_qKO	200130_28_02_z13 Cldn_qKO	2	17.456	70.6104	0.651496	2.63533	0.113534
23.1031	517.358	Cldn_qKO	200130_28_03_z13 Cldn_qKO	2	21.3717	85.6501	0.679749	2.72419	0.0934868
20.4211	310.74	Cldn_qKO	200130_28_04_z13 Cldn_qKO	3	19.2738	63.1465	0.653084	2.13969	0.21102
35.1305	441.958	Cldn_qKO	200130_28_05_z19 Cldn_qKO	3	28.0617	75.1726	0.803244	2.15176	0.259057
